# Supplementary material for: Biological Nitrogen Removal Database: A Manually Curated Data Resource
Source: Microorganisms. 2022 Feb 12;10(2):431. doi: 10.3390/microorganisms10020431 (PMC8874995; doi:10.3390/microorganisms10020431)
Supplement: Supplementary file 1 [file microorganisms-10-00431-s001.zip]

Archive with 3 entries (2 files):
- microorganisms-1565773-supplementary/Supplementary_Info/
- microorganisms-1565773-supplementary/Supplementary_Info/Supplementary materials.pdf
- microorganisms-1565773-supplementary/Supplementary_Info/Supplementary Table S3.xlsx
