# Supplementary material for: Biological Nitrogen Removal Database: A Manually Curated Data Resource
Source: Microorganisms. 2022 Feb 12;10(2):431. doi: 10.3390/microorganisms10020431 (PMC8874995; doi:10.3390/microorganisms10020431)
Supplement: Supplementary file 1 [file microorganisms-10-00431-s001.zip › microorganisms-1565773-supplementary/Supplementary_Info/Supplementary Table S3.xlsx]

## Sheet: AOB_Nitrifiers
Organism	Accesion Number	Phylum	Class	Order	Family	Genus	Microorganism	Isolation source	Electron donor/Energy Source	Final product	Respiration/Fermentative Growth	Electron acceptor
Bacteria	JN575638.1	Proteobacteria	Betaproteobacteria	Burkholderiales	Alcaligenaceae	Alcaligenes	Alcaligenes faecalis strain C16	Sewage sludge of a coking wastewater treatment plant	Ammonium chloride	Nitrite	Aerobic
Bacteria	AB571604.1	Firmicutes	Bacilli	Bacillales	Bacillaceae	Bacillus	Bacillus sp. cshimaya-2010	Compost of animal wastes	Ammonium sulfate (NH4)2SO4	Nitrite	Aerobic
Bacteria	AF272413.1	Proteobacteria	Betaproteobacteria	Nitrosomonadales	Nitrosomonadaceae	Nitrosomonas	Nitrosomonas halophila	Industrial wastewater treatment plant	Ammonium sulfate (NH4)2SO4	Nitrite	Aerobic
Bacteria	AF272414.1	Proteobacteria	Betaproteobacteria	Nitrosomonadales	Nitrosomonadaceae	Nitrosomonas	Nitrosomonas ureae	Industrial wastewater treatment plant	Ammonium sulfate (NH4)2SO4	Nitrite	Aerobic
Bacteria	AF272415.1	Proteobacteria	Betaproteobacteria	Nitrosomonadales	Nitrosomonadaceae	Nitrosomonas	Nitrosomonas sp. NM 104	Industrial wastewater treatment plant	Ammonium sulfate (NH4)2SO4	Nitrite	Aerobic
Bacteria	AF272416.1	Proteobacteria	Betaproteobacteria	Nitrosomonadales	Nitrosomonadaceae	Nitrosomonas	Nitrosomonas sp. NM 107	Industrial wastewater treatment plant	Ammonium sulfate (NH4)2SO4	Nitrite	Aerobic
Bacteria	AF272417.1	Proteobacteria	Betaproteobacteria	Nitrosomonadales	Nitrosomonadaceae	Nitrosomonas	Nitrosomonas communis	Industrial wastewater treatment plant	Ammonium sulfate (NH4)2SO4	Nitrite	Aerobic
Bacteria	AF272418.1	Proteobacteria	Betaproteobacteria	Nitrosomonadales	Nitrosomonadaceae	Nitrosomonas	Nitrosomonas marina	Industrial wastewater treatment plant	Ammonium sulfate (NH4)2SO4	Nitrite	Aerobic
Bacteria	AF272419.1	Proteobacteria	Betaproteobacteria	Nitrosomonadales	Nitrosomonadaceae	Nitrosomonas	Nitrosomonas sp. NM 33	Industrial wastewater treatment plant	Ammonium sulfate (NH4)2SO4	Nitrite	Aerobic
Bacteria	AF272420.1	Proteobacteria	Betaproteobacteria	Nitrosomonadales	Nitrosomonadaceae	Nitrosomonas	Nitrosomonas aestuarii	Industrial wastewater treatment plant	Ammonium sulfate (NH4)2SO4	Nitrite	Aerobic
Bacteria	AF272421.1	Proteobacteria	Betaproteobacteria	Nitrosomonadales	Nitrosomonadaceae	Nitrosomonas	Nitrosomonas sp. NM 41	Industrial wastewater treatment plant	Ammonium sulfate (NH4)2SO4	Nitrite	Aerobic
Bacteria	AF272422.1	Proteobacteria	Betaproteobacteria	Nitrosomonadales	Nitrosomonadaceae	Nitrosomonas	Nitrosomonas oligotropha	Industrial wastewater treatment plant	Ammonium sulfate (NH4)2SO4	Nitrite	Aerobic
Bacteria	AF272423.1	Proteobacteria	Betaproteobacteria	Nitrosomonadales	Nitrosomonadaceae	Nitrosomonas	Nitrosomonas cryotolerans	Industrial wastewater treatment plant	Ammonium sulfate (NH4)2SO4	Nitrite	Aerobic
Bacteria	AF272424.1	Proteobacteria	Betaproteobacteria	Nitrosomonadales	Nitrosomonadaceae	Nitrosomonas	Nitrosomonas sp. NM 51	Industrial wastewater treatment plant	Ammonium sulfate (NH4)2SO4	Nitrite	Aerobic
Bacteria	AF272425.1	Proteobacteria	Betaproteobacteria	Nitrosomonadales	Nitrosomonadaceae	Nitrosomonas	Nitrosomonas nitrosa	Industrial wastewater treatment plant	Ammonium sulfate (NH4)2SO4	Nitrite	Aerobic
Bacteria	AF287297.1	Proteobacteria	Betaproteobacteria	Nitrosomonadales	Nitrosomonadaceae	Nitrosomonas	Nitrosococcus mobilis Nc2	Industrial wastewater treatment plant	Ammonium sulfate (NH4)2SO4	Nitrite	Aerobic
Bacteria	AF287298.1	Proteobacteria	Betaproteobacteria	Nitrosomonadales	Nitrosomonadaceae	Nitrosomonas	Nitrosococcus halophilus Nc4	Industrial wastewater treatment plant	Ammonium sulfate (NH4)2SO4	Nitrite	Aerobic
Bacteria	n/a	Firmicutes	Bacilli	Bacillales	Bacillaceae	Bacillus	Bacillus MS30	Deep-sea hydrothermal vent	Ammonium sulfate (NH4)2SO4	Nitrite	Aerobic
Bacteria	AP014836.1	Proteobacteria	Gammaproteobacteria	Chromatiales	Chromatiaceae	Candidatus Nitrosoglobus	Candidatus Nitrosoglobus terrae TAO100	Acidic agricultural soil	Ammonium sulfate (NH4)2SO4	Nitrite	Aerobic
Bacteria	EU281331.1	Proteobacteria	Betaproteobacteria	n/a	n/a	n/a	Uncultured beta proteobacterium clone RHG27Rn	Enrichment on ammonia oxidizers from Garga hot spring	Ammonium sulfate (NH4)2SO4	Nitrite	Aerobic
Bacteria	EU281330.1	Proteobacteria	Betaproteobacteria	n/a	n/a	n/a	Uncultured beta proteobacterium clone RHG23F	Enrichment on ammonia oxidizers from Garga hot spring	Ammonium sulfate (NH4)2SO4	Nitrite	Aerobic
Bacteria	EU281329.1	Proteobacteria	Betaproteobacteria	n/a	n/a	n/a	Uncultured beta proteobacterium clone RHG36c	Enrichment on ammonia oxidizers from Garga hot spring	Ammonium sulfate (NH4)2SO4	Nitrite	Aerobic
Bacteria	EU281328.1	Proteobacteria	Betaproteobacteria	n/a	n/a	n/a	Uncultured beta proteobacterium clone RHG28c	Enrichment on ammonia oxidizers from Garga hot spring	Ammonium sulfate (NH4)2SO4	Nitrite	Aerobic
Bacteria	EU281327.1	Proteobacteria	Betaproteobacteria	n/a	n/a	n/a	Uncultured beta proteobacterium clone RHG16c	Enrichment on ammonia oxidizers from Garga hot spring	Ammonium sulfate (NH4)2SO4	Nitrite	Aerobic
Bacteria	JF794746.1	Proteobacteria	Gammaproteobacteria	Pseudomonadales	Pseudomonadaceae	Pseudomonas	Uncultured Pseudomonas sp. clone bac30	Soil	Ammonium chloride	Nitrite	Aerobic
Bacteria	JF794747.1	Proteobacteria	Gammaproteobacteria	Pseudomonadales	Pseudomonadaceae	Pseudomonas	Uncultured Pseudomonas sp. clone bac29	Soil	Ammonium chloride	Nitrite	Aerobic
Bacteria	JF794748.1	Proteobacteria	Gammaproteobacteria	Pseudomonadales	Pseudomonadaceae	Pseudomonas	Uncultured Pseudomonas sp. clone bac28	Soil	Ammonium chloride	Nitrite	Aerobic
Bacteria	JF794749.1	Proteobacteria	Gammaproteobacteria	Pseudomonadales	Pseudomonadaceae	Pseudomonas	Uncultured Pseudomonas sp. clone bac27	Soil	Ammonium chloride	Nitrite	Aerobic
Bacteria	JF794750.1	Proteobacteria	Gammaproteobacteria	Pseudomonadales	Pseudomonadaceae	Pseudomonas	Uncultured Pseudomonas sp. clone bac26	Soil	Ammonium chloride	Nitrite	Aerobic
Bacteria	JF794751.1	Proteobacteria	Gammaproteobacteria	Pseudomonadales	Pseudomonadaceae	Pseudomonas	Uncultured Pseudomonas sp. clone bac25	Soil	Ammonium chloride	Nitrite	Aerobic
Bacteria	JF794752.1	Proteobacteria	Gammaproteobacteria	Pseudomonadales	Pseudomonadaceae	Pseudomonas	Uncultured Pseudomonas sp. clone bac23	Soil	Ammonium chloride	Nitrite	Aerobic
Bacteria	JF794753.1	Proteobacteria	Gammaproteobacteria	Pseudomonadales	Pseudomonadaceae	Pseudomonas	Uncultured Pseudomonas sp. clone bac22	Soil	Ammonium chloride	Nitrite	Aerobic
Bacteria	JF794754.1	Proteobacteria	Gammaproteobacteria	Pseudomonadales	Pseudomonadaceae	Pseudomonas	Uncultured Pseudomonas sp. clone bac21	Soil	Ammonium chloride	Nitrite	Aerobic
Bacteria	JF794755.1	Proteobacteria	Gammaproteobacteria	Pseudomonadales	Pseudomonadaceae	Pseudomonas	Uncultured Pseudomonas sp. clone bac20	Soil	Ammonium chloride	Nitrite	Aerobic
Bacteria	JF794756.1	Proteobacteria	Gammaproteobacteria	Pseudomonadales	Pseudomonadaceae	Pseudomonas	Uncultured Pseudomonas sp. clone bac18	Soil	Ammonium chloride	Nitrite	Aerobic
Bacteria	JF794757.1	Proteobacteria	Gammaproteobacteria	Pseudomonadales	Pseudomonadaceae	Pseudomonas	Uncultured Pseudomonas sp. clone bac17	Soil	Ammonium chloride	Nitrite	Aerobic
Bacteria	JF794758.1	Proteobacteria	Gammaproteobacteria	Pseudomonadales	Pseudomonadaceae	Pseudomonas	Uncultured Pseudomonas sp. clone bac16	Soil	Ammonium chloride	Nitrite	Aerobic
Bacteria	JF794759.1	Proteobacteria	Gammaproteobacteria	Pseudomonadales	Pseudomonadaceae	Pseudomonas	Uncultured Pseudomonas sp. clone bac15	Soil	Ammonium chloride	Nitrite	Aerobic
Bacteria	JF794760.1	Proteobacteria	Gammaproteobacteria	Pseudomonadales	Pseudomonadaceae	Pseudomonas	Uncultured Pseudomonas sp. clone bac14	Soil	Ammonium chloride	Nitrite	Aerobic
Bacteria	JF794761.1	Proteobacteria	Gammaproteobacteria	Pseudomonadales	Pseudomonadaceae	Pseudomonas	Uncultured Pseudomonas sp. clone bac13	Soil	Ammonium chloride	Nitrite	Aerobic
Bacteria	JF794762.1	Proteobacteria	Gammaproteobacteria	Pseudomonadales	Pseudomonadaceae	Pseudomonas	Uncultured Pseudomonas sp. clone bac12	Soil	Ammonium chloride	Nitrite	Aerobic
Bacteria	JF794763.1	Proteobacteria	Gammaproteobacteria	Pseudomonadales	Pseudomonadaceae	Pseudomonas	Uncultured Pseudomonas sp. clone bac11	Soil	Ammonium chloride	Nitrite	Aerobic
Bacteria	JF794764.1	Proteobacteria	Gammaproteobacteria	Pseudomonadales	Pseudomonadaceae	Pseudomonas	Uncultured Pseudomonas sp. clone bac9	Soil	Ammonium chloride	Nitrite	Aerobic
Bacteria	JF794765.1	Proteobacteria	Gammaproteobacteria	Pseudomonadales	Pseudomonadaceae	Pseudomonas	Uncultured Pseudomonas sp. clone bac8	Soil	Ammonium chloride	Nitrite	Aerobic
Bacteria	JF794766.1	Proteobacteria	Gammaproteobacteria	Pseudomonadales	Pseudomonadaceae	Pseudomonas	Uncultured Pseudomonas sp. clone bac7	Soil	Ammonium chloride	Nitrite	Aerobic
Bacteria	JF794767.1	Proteobacteria	Gammaproteobacteria	Pseudomonadales	Pseudomonadaceae	Pseudomonas	Uncultured Pseudomonas sp. clone bac6	Soil	Ammonium chloride	Nitrite	Aerobic
Bacteria	JF794768.1	Proteobacteria	Gammaproteobacteria	Pseudomonadales	Pseudomonadaceae	Pseudomonas	Uncultured Pseudomonas sp. clone bac5	Soil	Ammonium chloride	Nitrite	Aerobic
Bacteria	JF794769.1	Proteobacteria	Gammaproteobacteria	Pseudomonadales	Pseudomonadaceae	Pseudomonas	Uncultured Pseudomonas sp. clone bac4	Soil	Ammonium chloride	Nitrite	Aerobic
Bacteria	JF794770.1	Proteobacteria	Gammaproteobacteria	Pseudomonadales	Pseudomonadaceae	Pseudomonas	Uncultured Pseudomonas sp. clone bac3	Soil	Ammonium chloride	Nitrite	Aerobic
Bacteria	JF794771.1	Proteobacteria	Gammaproteobacteria	Pseudomonadales	Pseudomonadaceae	Pseudomonas	Uncultured Pseudomonas sp. clone bac2	Soil	Ammonium chloride	Nitrite	Aerobic
Bacteria	JF794772.1	Proteobacteria	Gammaproteobacteria	Pseudomonadales	Pseudomonadaceae	Pseudomonas	Uncultured Pseudomonas sp. clone bac1	Soil	Ammonium chloride	Nitrite	Aerobic
Bacteria	JF737930.1	n/a	n/a	n/a	n/a	n/a	Bacterium enrichment culture clone B-MY41	Soil	Ammonium chloride	Nitrite	Aerobic
Bacteria	JF737931.1	n/a	n/a	n/a	n/a	n/a	Bacterium enrichment culture clone B-MY35	Soil	Ammonium chloride	Nitrite	Aerobic
Bacteria	JF737932.1	n/a	n/a	n/a	n/a	n/a	Bacterium enrichment culture clone B-MY34	Soil	Ammonium chloride	Nitrite	Aerobic
Bacteria	JF737933.1	n/a	n/a	n/a	n/a	n/a	Bacterium enrichment culture clone B-MY32	Soil	Ammonium chloride	Nitrite	Aerobic
Bacteria	JF737934.1	n/a	n/a	n/a	n/a	n/a	Bacterium enrichment culture clone B-MY24	Soil	Ammonium chloride	Nitrite	Aerobic
Bacteria	JF737935.1	n/a	n/a	n/a	n/a	n/a	Bacterium enrichment culture clone B-MY23	Soil	Ammonium chloride	Nitrite	Aerobic
Bacteria	JF737936.1	n/a	n/a	n/a	n/a	n/a	Bacterium enrichment culture clone B-MY22	Soil	Ammonium chloride	Nitrite	Aerobic
Bacteria	JF737937.1	n/a	n/a	n/a	n/a	n/a	Bacterium enrichment culture clone B-MY25	Soil	Ammonium chloride	Nitrite	Aerobic
Bacteria	JF737938.1	n/a	n/a	n/a	n/a	n/a	Bacterium enrichment culture clone B-MY29	Soil	Ammonium chloride	Nitrite	Aerobic
Bacteria	JF737939.1	n/a	n/a	n/a	n/a	n/a	Bacterium enrichment culture clone B-MY19	Soil	Ammonium chloride	Nitrite	Aerobic
Bacteria	JF737940.1	n/a	n/a	n/a	n/a	n/a	Bacterium enrichment culture clone B-MY17	Soil	Ammonium chloride	Nitrite	Aerobic
Bacteria	JF737941.1	n/a	n/a	n/a	n/a	n/a	Bacterium enrichment culture clone B-MY12	Soil	Ammonium chloride	Nitrite	Aerobic
Bacteria	JF737942.1	n/a	n/a	n/a	n/a	n/a	Bacterium enrichment culture clone B-MY10	Soil	Ammonium chloride	Nitrite	Aerobic
Bacteria	JF737943.1	n/a	n/a	n/a	n/a	n/a	Bacterium enrichment culture clone B-MY9	Soil	Ammonium chloride	Nitrite	Aerobic
Bacteria	JF737944.1	n/a	n/a	n/a	n/a	n/a	Bacterium enrichment culture clone B-MY8	Soil	Ammonium chloride	Nitrite	Aerobic
Bacteria	JF737945.1	n/a	n/a	n/a	n/a	n/a	Bacterium enrichment culture clone B-MY5	Soil	Ammonium chloride	Nitrite	Aerobic
Bacteria	JF737946.1	n/a	n/a	n/a	n/a	n/a	Bacterium enrichment culture clone B-MY3	Soil	Ammonium chloride	Nitrite	Aerobic
Bacteria	JF737947.1	n/a	n/a	n/a	n/a	n/a	Bacterium enrichment culture clone B-MY1	Soil	Ammonium chloride	Nitrite	Aerobic
Bacteria	JF737948.1	n/a	n/a	n/a	n/a	n/a	Bacterium enrichment culture clone B-MY42	Soil	Ammonium chloride	Nitrite	Aerobic
Bacteria	JF737949.1	n/a	n/a	n/a	n/a	n/a	Bacterium enrichment culture clone B-MY39	Soil	Ammonium chloride	Nitrite	Aerobic
Bacteria	JF737950.1	n/a	n/a	n/a	n/a	n/a	Bacterium enrichment culture clone B-MY37	Soil	Ammonium chloride	Nitrite	Aerobic
Bacteria	JF737951.1	n/a	n/a	n/a	n/a	n/a	Bacterium enrichment culture clone B-MY36	Soil	Ammonium chloride	Nitrite	Aerobic
Bacteria	JF737952.1	n/a	n/a	n/a	n/a	n/a	Bacterium enrichment culture clone B-MY20	Soil	Ammonium chloride	Nitrite	Aerobic
Bacteria	JF737953.1	n/a	n/a	n/a	n/a	n/a	Bacterium enrichment culture clone B-MY7	Soil	Ammonium chloride	Nitrite	Aerobic
Bacteria	JF737954.1	n/a	n/a	n/a	n/a	n/a	Bacterium enrichment culture clone B-MY6	Soil	Ammonium chloride	Nitrite	Aerobic
Bacteria	JF737955.1	n/a	n/a	n/a	n/a	n/a	Bacterium enrichment culture clone B-MY4	Soil	Ammonium chloride	Nitrite	Aerobic
Bacteria	JF737956.1	n/a	n/a	n/a	n/a	n/a	Bacterium enrichment culture clone B-MY2	Soil	Ammonium chloride	Nitrite	Aerobic
Bacteria	JF737957.1	n/a	n/a	n/a	n/a	n/a	Bacterium enrichment culture clone B-MY21	Soil	Ammonium chloride	Nitrite	Aerobic
Bacteria	JF737958.1	n/a	n/a	n/a	n/a	n/a	Bacterium enrichment culture clone B-MY33	Soil	Ammonium chloride	Nitrite	Aerobic
Bacteria	JF737959.1	n/a	n/a	n/a	n/a	n/a	Bacterium enrichment culture clone B-MY31	Soil	Ammonium chloride	Nitrite	Aerobic
Bacteria	JF737960.1	n/a	n/a	n/a	n/a	n/a	Bacterium enrichment culture clone B-MY40	Soil	Ammonium chloride	Nitrite	Aerobic
Bacteria	JF737961.1	n/a	n/a	n/a	n/a	n/a	Bacterium enrichment culture clone B-MY30	Soil	Ammonium chloride	Nitrite	Aerobic
Bacteria	JF737962.1	n/a	n/a	n/a	n/a	n/a	Bacterium enrichment culture clone B-MY28	Soil	Ammonium chloride	Nitrite	Aerobic
Bacteria	JF737963.1	n/a	n/a	n/a	n/a	n/a	Bacterium enrichment culture clone B-MY26	Soil	Ammonium chloride	Nitrite	Aerobic
Bacteria	JF737964.1	n/a	n/a	n/a	n/a	n/a	Bacterium enrichment culture clone B-MY14	Soil	Ammonium chloride	Nitrite	Aerobic
Bacteria	JF737965.1	n/a	n/a	n/a	n/a	n/a	Bacterium enrichment culture clone B-MY13	Soil	Ammonium chloride	Nitrite	Aerobic
Bacteria	JF737966.1	n/a	n/a	n/a	n/a	n/a	Bacterium enrichment culture clone B-MY27	Soil	Ammonium chloride	Nitrite	Aerobic
Bacteria	JF737967.1	n/a	n/a	n/a	n/a	n/a	Bacterium enrichment culture clone B-MY16	Soil	Ammonium chloride	Nitrite	Aerobic
Bacteria	JF737968.1	n/a	n/a	n/a	n/a	n/a	Bacterium enrichment culture clone B-MY15	Soil	Ammonium chloride	Nitrite	Aerobic
Bacteria	JF737969.1	n/a	n/a	n/a	n/a	n/a	Bacterium enrichment culture clone B-MY11	Soil	Ammonium chloride	Nitrite	Aerobic
Bacteria	KC706457.1	Proteobacteria	Betaproteobacteria	Nitrosomonadales	Nitrosomonadaceae	Nitrosomonas	Nitrosomonas sp. enrichment culture clone Cb9	North Sea nitrifier enrichment culture	Ammonium chloride (NH4Cl) , Sodium nitrite (NaNO2)	Nitrite	Aerobic
Bacteria	KC706458.1	Proteobacteria	Betaproteobacteria	Nitrosomonadales	Nitrosomonadaceae	Nitrosomonas	Nitrosomonas sp. enrichment culture clone Cb12	North Sea nitrifier enrichment culture	Ammonium chloride (NH4Cl) , Sodium nitrite (NaNO2)	Nitrite	Aerobic
Bacteria	KC706459.1	Proteobacteria	Betaproteobacteria	Nitrosomonadales	Nitrosomonadaceae	Nitrosomonas	Nitrosomonas sp. enrichment culture clone Cb18	North Sea nitrifier enrichment culture	Ammonium chloride (NH4Cl) , Sodium nitrite (NaNO2)	Nitrite	Aerobic
Bacteria	M96395.1	Proteobacteria	Gammaproteobacteria	Chromatiales	Chromatiaceae	Nitrosococcus	Nitrosococcus oceanus strain C-107 (Nc10)	Soil	Ammonium sulfate ((NH4)2SO4)	Nitrite	Aerobic
Bacteria	M96396.1	Proteobacteria	Betaproteobacteria	Nitrosomonadales	Nitrosomonadaceae	Nitrosospira	Nitrosospira briensis strain C-128 (Nsp4)	Soil	Ammonium sulfate ((NH4)2SO4)	Nitrite	Aerobic
Bacteria	M96397.1	Proteobacteria	Betaproteobacteria	Nitrosomonadales	Nitrosomonadaceae	Nitrosovibrio	Nitrosovibrio tenuis strain C-141	Soil	Ammonium sulfate ((NH4)2SO4)	Nitrite	Aerobic
Bacteria	M96398.1	Proteobacteria	Gammaproteobacteria	Chromatiales	Chromatiaceae	Nitrosococcus	Nitrosococcus oceanus C-27 (Nc9)	Soil	Ammonium sulfate ((NH4)2SO4)	Nitrite	Aerobic
Bacteria	M96399.1	Proteobacteria	Betaproteobacteria	Nitrosomonadales	Nitrosomonadaceae	Nitrosomonas	Nitrosomonas europaea strain C-31 (Nm50)	Soil	Ammonium sulfate ((NH4)2SO4)	Nitrite	Aerobic
Bacteria	M96400.1	Proteobacteria	Betaproteobacteria	Nitrosomonadales	Nitrosomonadaceae	Nitrosomonas	Nitrosomonas sp. C-56 (Nm63)	Soil	Ammonium sulfate ((NH4)2SO4)	Nitrite	Aerobic
Bacteria	M96401.1	Proteobacteria	Betaproteobacteria	Nitrosomonadales	Nitrosomonadaceae	Nitrosospira	Nitrosolobus multiformis strain C-71 (N113)	Soil	Ammonium sulfate ((NH4)2SO4)	Nitrite	Aerobic
Bacteria	M96402.1	Proteobacteria	Betaproteobacteria	Nitrosomonadales	Nitrosomonadaceae	Nitrosomonas	Nitrosomonas eutropha strain C-91 (Nm57)	Soil	Ammonium sulfate ((NH4)2SO4)	Nitrite	Aerobic
Bacteria	M96403.1	Proteobacteria	Betaproteobacteria	Nitrosomonadales	Nitrosomonadaceae	Nitrosomonas	Nitrosococcus mobilis strain Nc2	Soil	Ammonium sulfate ((NH4)2SO4)	Nitrite	Aerobic
Bacteria	AF037105.1	Proteobacteria	Betaproteobacteria	Nitrosomonadales	Nitrosomonadaceae	Nitrosomonas	Nitrosococcus mobilis strain M93	Activated sludge	Ammonium chloride (NH4Cl) , organic culture medium (yeast extract, peptone, beef extract)	Nitrite	Aerobic
Bacteria	AF037106.1	Proteobacteria	Betaproteobacteria	Nitrosomonadales	Nitrosomonadaceae	Nitrosomonas	Nitrosomonas europaea strain M103	Activated sludge	Ammonium chloride (NH4Cl) , organic culture medium (yeast extract, peptone, beef extract)	Nitrite	Aerobic
Bacteria	DQ989186.1	Nitrospinae	Nitrospinia	Nitrospinales	Nitrospinaceae	n/a	Uncultured Nitrospinaceae bacterium clone EF100_19K05	100 meters Monterey Bay Station M1	n/a	Nitrite	Aerobic
Bacteria	DQ989187.1	Nitrospinae	Nitrospinia	Nitrospinales	Nitrospinaceae	n/a	Uncultured Nitrospinaceae bacterium clone EB080_05L08	80 meters Monterey Bay, Station M1	n/a	Nitrite	Aerobic
Bacteria	DQ989188.1	Nitrospinae	Nitrospinia	Nitrospinales	Nitrospinaceae	n/a	Uncultured Nitrospinaceae bacterium clone HF4000_03L08	Hawaii 4000 meters Station ALOHA	n/a	Nitrite	Aerobic
Bacteria	DQ989189.1	Nitrospinae	Nitrospinia	Nitrospinales	Nitrospinaceae	n/a	Uncultured Nitrospinaceae bacterium clone HF4000_37P23	Hawaii 4000 meters Station ALOHA	n/a	Nitrite	Aerobic
Bacteria	DQ989190.1	Nitrospinae	Nitrospinia	Nitrospinales	Nitrospinaceae	n/a	Uncultured Nitrospinaceae bacterium clone HF4000_41A16	Hawaii 4000 meters Station ALOHA	n/a	Nitrite	Aerobic
Bacteria	DQ989191.1	Nitrospinae	Nitrospinia	Nitrospinales	Nitrospinaceae	n/a	Uncultured Nitrospinaceae bacterium clone HF4000_46B08	Hawaii 4000 meters Station ALOHA	n/a	Nitrite	Aerobic
Bacteria	DQ989192.1	Nitrospinae	Nitrospinia	Nitrospinales	Nitrospinaceae	n/a	Uncultured Nitrospinaceae bacterium clone HF770_08F21	Hawaii 770 meters Station ALOHA	n/a	Nitrite	Aerobic
Bacteria	DQ989193.1	Nitrospinae	Nitrospinia	Nitrospinales	Nitrospinaceae	n/a	Uncultured Nitrospinaceae bacterium clone HF770_10M19	Hawaii 770 meters Station ALOHA	n/a	Nitrite	Aerobic
Bacteria	DQ989194.1	Nitrospinae	Nitrospinia	Nitrospinales	Nitrospinaceae	n/a	Uncultured Nitrospinaceae bacterium clone HF770_11P06	Hawaii 770 meters Station ALOHA	n/a	Nitrite	Aerobic
Bacteria	DQ989195.1	Nitrospinae	Nitrospinia	Nitrospinales	Nitrospinaceae	n/a	Uncultured Nitrospinaceae bacterium clone HF770_28C19	Hawaii 770 meters Station ALOHA	n/a	Nitrite	Aerobic
Bacteria	DQ989196.1	Nitrospinae	Nitrospinia	Nitrospinales	Nitrospinaceae	n/a	Uncultured Nitrospinaceae bacterium clone HF770_28H03	Hawaii 770 meters Station ALOHA	n/a	Nitrite	Aerobic
Bacteria	DQ989197.1	Nitrospinae	Nitrospinia	Nitrospinales	Nitrospinaceae	n/a	Uncultured Nitrospinaceae bacterium clone HF770_34A18	Hawaii 770 meters Station ALOHA	n/a	Nitrite	Aerobic
Bacteria	DQ989198.1	Nitrospinae	Nitrospinia	Nitrospinales	Nitrospinaceae	n/a	Uncultured Nitrospinaceae bacterium clone HF770_36L12	Hawaii 770 meters Station ALOHA	n/a	Nitrite	Aerobic
Bacteria	DQ989199.1	Nitrospinae	Nitrospinia	Nitrospinales	Nitrospinaceae	n/a	Uncultured Nitrospinaceae bacterium clone HF500_05F01	Hawaii 500 meters Station ALOHA	n/a	Nitrite	Aerobic
Bacteria	DQ989200.1	Nitrospinae	Nitrospinia	Nitrospinales	Nitrospinaceae	n/a	Uncultured Nitrospinaceae bacterium clone HF500_11O24	Hawaii 500 meters Station ALOHA	n/a	Nitrite	Aerobic
Bacteria	DQ989201.1	Nitrospinae	Nitrospinia	Nitrospinales	Nitrospinaceae	n/a	Uncultured Nitrospinaceae bacterium clone HF500_19A12	Hawaii 500 meters Station ALOHA	n/a	Nitrite	Aerobic
Bacteria	DQ989202.1	Nitrospinae	Nitrospinia	Nitrospinales	Nitrospinaceae	n/a	Uncultured Nitrospinaceae bacterium clone HF200_05J13	awaii 200 meters Station ALOHA	n/a	Nitrite	Aerobic
Bacteria	DQ989203.1	Nitrospinae	Nitrospinia	Nitrospinales	Nitrospinaceae	n/a	Uncultured Nitrospinaceae bacterium clone HF200_11K05	Hawaii 200 meters Station ALOHA	n/a	Nitrite	Aerobic
Bacteria	DQ989204.1	Nitrospinae	Nitrospinia	Nitrospinales	Nitrospinaceae	n/a	Uncultured Nitrospinaceae bacterium clone HF200_18P09	Hawaii 200 meters Station ALOHA	n/a	Nitrite	Aerobic
Bacteria	DQ989205.1	Nitrospinae	Nitrospinia	Nitrospinales	Nitrospinaceae	n/a	Uncultured Nitrospinaceae bacterium clone HF200_07G10	Hawaii 200 meters Station ALOHA	n/a	Nitrite	Aerobic
Bacteria	KF286780.1	Planctomycetes	Planctomycetia	Planctomycetales	n/a	n/a	Uncultured planctomycete clone 3Sm-01	Mangrove sediment	Ammonium chloride (NH4Cl) , Sodium nitrite (NaNO2)	Nitrite	Aerobic
Bacteria	KF286781.1	Planctomycetes	Planctomycetia	Planctomycetales	n/a	n/a	Uncultured planctomycete clone 3Sm-02	Mangrove sediment	Ammonium chloride (NH4Cl) , Sodium nitrite (NaNO2)	Nitrite	Aerobic
Bacteria	KF286782.1	Planctomycetes	Planctomycetia	Planctomycetales	n/a	n/a	Uncultured planctomycete clone 3Sm-03	Mangrove sediment	Ammonium chloride (NH4Cl) , Sodium nitrite (NaNO2)	Nitrite	Aerobic
Bacteria	KF286783.1	Planctomycetes	Planctomycetia	Planctomycetales	n/a	n/a	Uncultured planctomycete clone 3Sm-04	Mangrove sediment	Ammonium chloride (NH4Cl) , Sodium nitrite (NaNO2)	Nitrite	Aerobic
Bacteria	KF286784.1	Planctomycetes	Planctomycetia	Planctomycetales	n/a	n/a	Uncultured planctomycete clone 3Sm-05	Mangrove sediment	Ammonium chloride (NH4Cl) , Sodium nitrite (NaNO2)	Nitrite	Aerobic
Bacteria	KF286785.1	Planctomycetes	Planctomycetia	Planctomycetales	n/a	n/a	Uncultured planctomycete clone 3Sm-06	Mangrove sediment	Ammonium chloride (NH4Cl) , Sodium nitrite (NaNO2)	Nitrite	Aerobic
Bacteria	KF286786.1	Planctomycetes	Planctomycetia	Planctomycetales	n/a	n/a	Uncultured planctomycete clone 3Sm-07	Mangrove sediment	Ammonium chloride (NH4Cl) , Sodium nitrite (NaNO2)	Nitrite	Aerobic
Bacteria	KF286787.1	Planctomycetes	Planctomycetia	Planctomycetales	n/a	n/a	Uncultured planctomycete clone 3Sm-08	Mangrove sediment	Ammonium chloride (NH4Cl) , Sodium nitrite (NaNO2)	Nitrite	Aerobic
Bacteria	KF286788.1	Planctomycetes	Planctomycetia	Planctomycetales	n/a	n/a	Uncultured planctomycete clone 3Sm-09	Mangrove sediment	Ammonium chloride (NH4Cl) , Sodium nitrite (NaNO2)	Nitrite	Aerobic
Bacteria	KF286789.1	Planctomycetes	Planctomycetia	Planctomycetales	n/a	n/a	Uncultured planctomycete clone 3Sm-10	Mangrove sediment	Ammonium chloride (NH4Cl) , Sodium nitrite (NaNO2)	Nitrite	Aerobic
Bacteria	KF286790.1	Planctomycetes	Planctomycetia	Planctomycetales	n/a	n/a	Uncultured planctomycete clone 3Sm-11	Mangrove sediment	Ammonium chloride (NH4Cl) , Sodium nitrite (NaNO2)	Nitrite	Aerobic
Bacteria	KF286791.1	Planctomycetes	Planctomycetia	Planctomycetales	n/a	n/a	Uncultured planctomycete clone 3Sm-12	Mangrove sediment	Ammonium chloride (NH4Cl) , Sodium nitrite (NaNO2)	Nitrite	Aerobic
Bacteria	KF286792.1	Planctomycetes	Planctomycetia	Planctomycetales	n/a	n/a	Uncultured planctomycete clone 3Sm-13	Mangrove sediment	Ammonium chloride (NH4Cl) , Sodium nitrite (NaNO2)	Nitrite	Aerobic
Bacteria	KF286793.1	Planctomycetes	Planctomycetia	Planctomycetales	n/a	n/a	Uncultured planctomycete clone 3Sm-14	Mangrove sediment	Ammonium chloride (NH4Cl) , Sodium nitrite (NaNO2)	Nitrite	Aerobic
Bacteria	KF286794.1	Planctomycetes	Planctomycetia	Planctomycetales	n/a	n/a	Uncultured planctomycete clone 3Sm-16	Mangrove sediment	Ammonium chloride (NH4Cl) , Sodium nitrite (NaNO2)	Nitrite	Aerobic
Bacteria	KF286795.1	Planctomycetes	Planctomycetia	Planctomycetales	n/a	n/a	Uncultured planctomycete clone 3Sm-1	Mangrove sediment	Ammonium chloride (NH4Cl) , Sodium nitrite (NaNO2)	Nitrite	Aerobic
Bacteria	KF286796.1	Planctomycetes	Planctomycetia	Planctomycetales	n/a	n/a	Uncultured planctomycete clone 3Sm-18	Mangrove sediment	Ammonium chloride (NH4Cl) , Sodium nitrite (NaNO2)	Nitrite	Aerobic
Bacteria	KF286797.1	Planctomycetes	Planctomycetia	Planctomycetales	n/a	n/a	Uncultured planctomycete clone 3Sm-19	Mangrove sediment	Ammonium chloride (NH4Cl) , Sodium nitrite (NaNO2)	Nitrite	Aerobic
Bacteria	KF286798.1	Planctomycetes	Planctomycetia	Planctomycetales	n/a	n/a	Uncultured planctomycete clone 3Sm-20	Mangrove sediment	Ammonium chloride (NH4Cl) , Sodium nitrite (NaNO2)	Nitrite	Aerobic
Bacteria	KF286799.1	Planctomycetes	Planctomycetia	Planctomycetales	n/a	n/a	Uncultured planctomycete clone 3Sm-21	Mangrove sediment	Ammonium chloride (NH4Cl) , Sodium nitrite (NaNO2)	Nitrite	Aerobic
Bacteria	KF286800.1	Planctomycetes	Planctomycetia	Planctomycetales	n/a	n/a	Uncultured planctomycete clone 3Sm-22	Mangrove sediment	Ammonium chloride (NH4Cl) , Sodium nitrite (NaNO2)	Nitrite	Aerobic
Bacteria	KF286801.1	Planctomycetes	Planctomycetia	Planctomycetales	n/a	n/a	Uncultured planctomycete clone 3Sm-23	Mangrove sediment	Ammonium chloride (NH4Cl) , Sodium nitrite (NaNO2)	Nitrite	Aerobic
Bacteria	KF286802.1	Planctomycetes	Planctomycetia	Planctomycetales	n/a	n/a	Uncultured planctomycete clone 3Sm-24	Mangrove sediment	Ammonium chloride (NH4Cl) , Sodium nitrite (NaNO2)	Nitrite	Aerobic
Bacteria	KF286803.1	Planctomycetes	Planctomycetia	Planctomycetales	n/a	n/a	Uncultured planctomycete clone 3Sm-25	Mangrove sediment	Ammonium chloride (NH4Cl) , Sodium nitrite (NaNO2)	Nitrite	Aerobic
Bacteria	KF286804.1	Planctomycetes	Planctomycetia	Planctomycetales	n/a	n/a	Uncultured planctomycete clone 3Sm-26	Mangrove sediment	Ammonium chloride (NH4Cl) , Sodium nitrite (NaNO2)	Nitrite	Aerobic
Bacteria	KF286805.1	Planctomycetes	Planctomycetia	Planctomycetales	n/a	n/a	Uncultured planctomycete clone 3Sm-27	Mangrove sediment	Ammonium chloride (NH4Cl) , Sodium nitrite (NaNO2)	Nitrite	Aerobic
Bacteria	KF286806.1	Planctomycetes	Planctomycetia	Planctomycetales	n/a	n/a	Uncultured planctomycete clone 3Sm-28	Mangrove sediment	Ammonium chloride (NH4Cl) , Sodium nitrite (NaNO2)	Nitrite	Aerobic
Bacteria	KF286807.1	Planctomycetes	Planctomycetia	Planctomycetales	n/a	n/a	Uncultured planctomycete clone 3Sm-29	Mangrove sediment	Ammonium chloride (NH4Cl) , Sodium nitrite (NaNO2)	Nitrite	Aerobic
Bacteria	KF286808.1	Planctomycetes	Planctomycetia	Planctomycetales	n/a	n/a	Uncultured planctomycete clone 3Sm-30	Mangrove sediment	Ammonium chloride (NH4Cl) , Sodium nitrite (NaNO2)	Nitrite	Aerobic
Bacteria	KF286809.1	Planctomycetes	Planctomycetia	Planctomycetales	n/a	n/a	Uncultured planctomycete clone 3Sm-31	Mangrove sediment	Ammonium chloride (NH4Cl) , Sodium nitrite (NaNO2)	Nitrite	Aerobic
Bacteria	KF286810.1	Planctomycetes	Planctomycetia	Planctomycetales	n/a	n/a	Uncultured planctomycete clone 3Sm-32	Mangrove sediment	Ammonium chloride (NH4Cl) , Sodium nitrite (NaNO2)	Nitrite	Aerobic
Bacteria	KF286811.1	Planctomycetes	Planctomycetia	Planctomycetales	n/a	n/a	Uncultured planctomycete clone 3Sm-33	Mangrove sediment	Ammonium chloride (NH4Cl) , Sodium nitrite (NaNO2)	Nitrite	Aerobic
Bacteria	KF286812.1	Planctomycetes	Planctomycetia	Planctomycetales	n/a	n/a	Uncultured planctomycete clone 3Sm-34	Mangrove sediment	Ammonium chloride (NH4Cl) , Sodium nitrite (NaNO2)	Nitrite	Aerobic
Bacteria	KF286813.1	Planctomycetes	Planctomycetia	Planctomycetales	n/a	n/a	Uncultured planctomycete clone 3Sm-35	Mangrove sediment	Ammonium chloride (NH4Cl) , Sodium nitrite (NaNO2)	Nitrite	Aerobic
Bacteria	KF286814.1	Planctomycetes	Planctomycetia	Planctomycetales	n/a	n/a	Uncultured planctomycete clone 3Sm-36	Mangrove sediment	Ammonium chloride (NH4Cl) , Sodium nitrite (NaNO2)	Nitrite	Aerobic
Bacteria	KF286815.1	Planctomycetes	Planctomycetia	Planctomycetales	n/a	n/a	Uncultured planctomycete clone 3Sm-37	Mangrove sediment	Ammonium chloride (NH4Cl) , Sodium nitrite (NaNO2)	Nitrite	Aerobic
Bacteria	KF286816.1	Planctomycetes	Planctomycetia	Planctomycetales	n/a	n/a	Uncultured planctomycete clone 3Sm-38	Mangrove sediment	Ammonium chloride (NH4Cl) , Sodium nitrite (NaNO2)	Nitrite	Aerobic
Bacteria	KF286817.1	Planctomycetes	Planctomycetia	Planctomycetales	n/a	n/a	Uncultured planctomycete clone 3Sm-39	Mangrove sediment	Ammonium chloride (NH4Cl) , Sodium nitrite (NaNO2)	Nitrite	Aerobic
Bacteria	KF286818.1	Planctomycetes	Planctomycetia	Planctomycetales	n/a	n/a	Uncultured planctomycete clone 3Sm-40	Mangrove sediment	Ammonium chloride (NH4Cl) , Sodium nitrite (NaNO2)	Nitrite	Aerobic
Bacteria	AF454636.1	n/a	n/a	n/a	n/a	n/a	Uncultured bacterium Nso_MWD3-2	Full-scale chloraminated drinking water distribution system	Chloramines	Nitrite	Aerobic
Bacteria	AF454637.1	n/a	n/a	n/a	n/a	n/a	Uncultured bacterium Nso_MWD3-6	Full-scale chloraminated drinking water distribution system	Chloramines	Nitrite	Aerobic
Bacteria	AF454638.1	n/a	n/a	n/a	n/a	n/a	Uncultured bacterium Nso_MWD7-2	Full-scale chloraminated drinking water distribution system	Chloramines	Nitrite	Aerobic
Bacteria	AF454639.1	n/a	n/a	n/a	n/a	n/a	Uncultured bacterium Nso_MWD7-7	Full-scale chloraminated drinking water distribution system	Chloramines	Nitrite	Aerobic
Bacteria	AF454640.1	n/a	n/a	n/a	n/a	n/a	Uncultured bacterium Nso_MWD7-9	Full-scale chloraminated drinking water distribution system	Chloramines	Nitrite	Aerobic
Bacteria	AF454641.1	n/a	n/a	n/a	n/a	n/a	Uncultured bacterium Nso_R1-1	Full-scale chloraminated drinking water distribution system	Chloramines	Nitrite	Aerobic
Bacteria	AF454642.1	n/a	n/a	n/a	n/a	n/a	Uncultured bacterium Nso_LWCP-1	Full-scale chloraminated drinking water distribution system	Chloramines	Nitrite	Aerobic
Bacteria	AF454643.1	n/a	n/a	n/a	n/a	n/a	Uncultured bacterium Nso_LWCP-2	Full-scale chloraminated drinking water distribution system	Chloramines	Nitrite	Aerobic
Bacteria	AF454644.1	n/a	n/a	n/a	n/a	n/a	Uncultured bacterium Nso_LWCP-3	Full-scale chloraminated drinking water distribution system	Chloramines	Nitrite	Aerobic
Bacteria	AF454645.1	n/a	n/a	n/a	n/a	n/a	Uncultured bacterium Nso_LWCP-5	Full-scale chloraminated drinking water distribution system	Chloramines	Nitrite	Aerobic
Bacteria	AF454646.1	n/a	n/a	n/a	n/a	n/a	Uncultured bacterium Nso_LWCP-6	Full-scale chloraminated drinking water distribution system	Chloramines	Nitrite	Aerobic
Bacteria	AF454647.1	n/a	n/a	n/a	n/a	n/a	Uncultured bacterium Nso_LWCP-7	Full-scale chloraminated drinking water distribution system	Chloramines	Nitrite	Aerobic
Bacteria	AF454648.1	n/a	n/a	n/a	n/a	n/a	Uncultured bacterium Nso_LWCP-8	Full-scale chloraminated drinking water distribution system	Chloramines	Nitrite	Aerobic
Bacteria	AF454649.1	n/a	n/a	n/a	n/a	n/a	Uncultured bacterium Nso_WWW-1	Full-scale chloraminated drinking water distribution system	Chloramines	Nitrite	Aerobic
Bacteria	AF454650.1	n/a	n/a	n/a	n/a	n/a	Uncultured bacterium Nso_WWW-4	Full-scale chloraminated drinking water distribution system	Chloramines	Nitrite	Aerobic
Bacteria	AF454651.1	n/a	n/a	n/a	n/a	n/a	Uncultured bacterium Nb_R1-2	Full-scale chloraminated drinking water distribution system	Chloramines	Nitrite	Aerobic
Bacteria	AF454652.1	n/a	n/a	n/a	n/a	n/a	Uncultured bacterium Nsr_R1-1	Full-scale chloraminated drinking water distribution system	Chloramines	Nitrite	Aerobic
Bacteria	AF454653.1	n/a	n/a	n/a	n/a	n/a	Uncultured bacterium Nb_R2-2	Full-scale chloraminated drinking water distribution system	Chloramines	Nitrite	Aerobic
Bacteria	AF454654.1	n/a	n/a	n/a	n/a	n/a	Uncultured bacterium Nsr_R2-2	Full-scale chloraminated drinking water distribution system	Chloramines	Nitrite	Aerobic
Bacteria	AF454655.1	n/a	n/a	n/a	n/a	n/a	Uncultured bacterium Nsr_R2-3	Full-scale chloraminated drinking water distribution system	Chloramines	Nitrite	Aerobic
Bacteria	AF454656.1	n/a	n/a	n/a	n/a	n/a	Uncultured bacterium Nsr_R2-	Full-scale chloraminated drinking water distribution system	Chloramines	Nitrite	Aerobic
Bacteria	AF454657.1	n/a	n/a	n/a	n/a	n/a	Uncultured bacterium Nsr_R2-5	Full-scale chloraminated drinking water distribution system	Chloramines	Nitrite	Aerobic
Bacteria	AF454658.1	n/a	n/a	n/a	n/a	n/a	Uncultured bacterium Nsr_R2-6	Full-scale chloraminated drinking water distribution system	Chloramines	Nitrite	Aerobic
Bacteria	AF454659.1	n/a	n/a	n/a	n/a	n/a	Uncultured bacterium Nsr_R2-8	Full-scale chloraminated drinking water distribution system	Chloramines	Nitrite	Aerobic
Bacteria	AF454660.1	n/a	n/a	n/a	n/a	n/a	Uncultured bacterium Nb_LWCT-1	Full-scale chloraminated drinking water distribution system	Chloramines	Nitrite	Aerobic
Bacteria	AF454661.1	n/a	n/a	n/a	n/a	n/a	Uncultured bacterium Nb_LWCE-2	Full-scale chloraminated drinking water distribution system	Chloramines	Nitrite	Aerobic
Bacteria	AF454662.1	n/a	n/a	n/a	n/a	n/a	Uncultured bacterium Nb_LWCE-4	Full-scale chloraminated drinking water distribution system	Chloramines	Nitrite	Aerobic
Bacteria	AF454663.1	n/a	n/a	n/a	n/a	n/a	Uncultured bacterium Nsr_LWCE-1	Full-scale chloraminated drinking water distribution system	Chloramines	Nitrite	Aerobic
Bacteria	AF454664.1	n/a	n/a	n/a	n/a	n/a	Uncultured bacterium Nsr_LWCE-2	Full-scale chloraminated drinking water distribution system	Chloramines	Nitrite	Aerobic

## Sheet: AOA_Nitrifiers
Organism	Accesion Number	Phylum	Class	Order	Family	Genus	Microorganism	Isolation source	Electron donor/Energy Source	Final product	Respiration/Fermentative Growth	Electron acceptor
Archaea	FR773157.1	Thaumarchaeota	Nitrososphaeria	Nitrososphaerales	Nitrososphaeraceae	Nitrososphaera	Nitrososphaera viennensis EN76	Upper layer of garden soil	Ammonium sulfate (NH4)2SO4	Nitrite	Aerobic	Oxygen; Sodium bicarbonate
Archaea	FR773158.1	Thaumarchaeota	Nitrososphaeria	Nitrososphaerales	Nitrososphaeraceae	Nitrososphaera	Nitrososphaera viennensis strain EN123	Enrichment culture from soil	Ammonium sulfate (NH4)2SO4	Nitrite	Aerobic	Oxygen; Sodium bicarbonate
Archaea	DQ659389.1	Crenarchaeota	n/a	n/a	n/a	n/a	Uncultured crenarchaeote clone CNS_11	Coastal North Sea Time series	Ammonium sulfate (NH4)2SO4	Nitrite	Aerobic	Oxygen
Archaea	DQ659390.1	Crenarchaeota	n/a	n/a	n/a	n/a	Uncultured crenarchaeote clone CNS_14	Coastal North Sea Time series	Ammonium sulfate (NH4)2SO4	Nitrite	Aerobic	Oxygen
Archaea	DQ659391.1	Crenarchaeota	n/a	n/a	n/a	n/a	Uncultured crenarchaeote clone CNS_16	Coastal North Sea Time series	Ammonium sulfate (NH4)2SO4	Nitrite	Aerobic	Oxygen
Archaea	DQ659392.1	Crenarchaeota	n/a	n/a	n/a	n/a	Uncultured crenarchaeote clone CNS_17	Coastal North Sea Time series	Ammonium sulfate (NH4)2SO4	Nitrite	Aerobic	Oxygen
Archaea	DQ659393.1	Crenarchaeota	n/a	n/a	n/a	n/a	Uncultured crenarchaeote clone CNS_18	Coastal North Sea Time series	Ammonium sulfate (NH4)2SO4	Nitrite	Aerobic	Oxygen
Archaea	DQ659394.1	Crenarchaeota	n/a	n/a	n/a	n/a	Uncultured crenarchaeote clone CNS_20	Coastal North Sea Time series	Ammonium sulfate (NH4)2SO4	Nitrite	Aerobic	Oxygen
Archaea	DQ659395.1	Crenarchaeota	n/a	n/a	n/a	n/a	Uncultured crenarchaeote clone CNS_21	Coastal North Sea Time series	Ammonium sulfate (NH4)2SO4	Nitrite	Aerobic	Oxygen
Archaea	DQ659396.1	Crenarchaeota	n/a	n/a	n/a	n/a	Uncultured crenarchaeote clone CNS_22	Coastal North Sea Time series	Ammonium sulfate (NH4)2SO4	Nitrite	Aerobic	Oxygen
Archaea	DQ659397.1	Crenarchaeota	n/a	n/a	n/a	n/a	Uncultured crenarchaeote clone CNS_26	Coastal North Sea Time series	Ammonium sulfate (NH4)2SO4	Nitrite	Aerobic	Oxygen
Archaea	DQ659398.1	Crenarchaeota	n/a	n/a	n/a	n/a	Uncultured crenarchaeote clone CNS_30	Coastal North Sea Time series	Ammonium sulfate (NH4)2SO4	Nitrite	Aerobic	Oxygen
Archaea	DQ659399.1	Crenarchaeota	n/a	n/a	n/a	n/a	Uncultured crenarchaeote clone CNS_31	Coastal North Sea Time series	Ammonium sulfate (NH4)2SO4	Nitrite	Aerobic	Oxygen
Archaea	DQ659400.1	Crenarchaeota	n/a	n/a	n/a	n/a	Uncultured crenarchaeote clone CNS_1	Coastal North Sea Time series	Ammonium sulfate (NH4)2SO4	Nitrite	Aerobic	Oxygen
Archaea	DQ659401.1	Crenarchaeota	n/a	n/a	n/a	n/a	Uncultured crenarchaeote clone CNS_2	Coastal North Sea Time series	Ammonium sulfate (NH4)2SO4	Nitrite	Aerobic	Oxygen
Archaea	DQ659402.1	Crenarchaeota	n/a	n/a	n/a	n/a	Uncultured crenarchaeote clone CNS_3	Coastal North Sea Time series	Ammonium sulfate (NH4)2SO4	Nitrite	Aerobic	Oxygen
Archaea	DQ659403.1	Crenarchaeota	n/a	n/a	n/a	n/a	Uncultured crenarchaeote clone CNS_4	Coastal North Sea Time series	Ammonium sulfate (NH4)2SO4	Nitrite	Aerobic	Oxygen
Archaea	DQ659404.1	Crenarchaeota	n/a	n/a	n/a	n/a	Uncultured crenarchaeote clone CNS_9	Coastal North Sea Time series	Ammonium sulfate (NH4)2SO4	Nitrite	Aerobic	Oxygen
Archaea	DQ659405.1	Crenarchaeota	n/a	n/a	n/a	n/a	Uncultured crenarchaeote clone CNS_23	Coastal North Sea Time series	Ammonium sulfate (NH4)2SO4	Nitrite	Aerobic	Oxygen
Archaea	DQ659406.1	Crenarchaeota	n/a	n/a	n/a	n/a	Uncultured crenarchaeote clone CNS_25	Coastal North Sea Time series	Ammonium sulfate (NH4)2SO4	Nitrite	Aerobic	Oxygen
Archaea	DQ659407.1	Crenarchaeota	n/a	n/a	n/a	n/a	Uncultured crenarchaeote clone CNS_13	Coastal North Sea Time series	Ammonium sulfate (NH4)2SO4	Nitrite	Aerobic	Oxygen
Archaea	DQ659408.1	Crenarchaeota	n/a	n/a	n/a	n/a	Uncultured crenarchaeote clone CNS_15	Coastal North Sea Time series	Ammonium sulfate (NH4)2SO4	Nitrite	Aerobic	Oxygen
Archaea	DQ659409.1	Crenarchaeota	n/a	n/a	n/a	n/a	Uncultured crenarchaeote clone MESO_CREN	Coastal North Sea Time series	Ammonium sulfate (NH4)2SO4	Nitrite	Aerobic	Oxygen
Archaea	DQ659410.1	Crenarchaeota	n/a	n/a	n/a	n/a	Uncultured crenarchaeote clone CNS_12	Coastal North Sea Time series	Ammonium sulfate (NH4)2SO4	Nitrite	Aerobic	Oxygen
Archaea	EU281334.1	Thaumarchaeota	Nitrososphaeria	Nitrososphaerales	Nitrososphaeraceae	Nitrososphaera	Candidatus Nitrososphaera gargensis clone RHGA41c	Enrichment on ammonia oxidizers from Garga hot spring	Ammonium sulfate (NH4)2SO4	Nitrite	Aerobic	Oxygen
Archaea	EU281335.1	Thaumarchaeota	Nitrososphaeria	Nitrososphaerales	Nitrososphaeraceae	Nitrososphaera	Candidatus Nitrososphaera gargensis clone RHGA92E13c	Enrichment on ammonia oxidizers from Garga hot spring	Ammonium sulfate (NH4)2SO4	Nitrite	Aerobic	Oxygen
Archaea	EU281336.1	Thaumarchaeota	Nitrososphaeria	Nitrososphaerales	Nitrososphaeraceae	Nitrososphaera	Candidatus Nitrososphaera gargensis clone RHGA92E21c	Enrichment on ammonia oxidizers from Garga hot spring	Ammonium sulfate (NH4)2SO4	Nitrite	Aerobic	Oxygen
Archaea	EU281333.1	Thaumarchaeota	Nitrososphaeria	Nitrososphaerales	Nitrososphaeraceae	Nitrososphaera	Candidatus Nitrososphaera gargensis clone RHGA37c	Enrichment on ammonia oxidizers from Garga hot spring	Ammonium sulfate (NH4)2SO4	Nitrite	Aerobic	Oxygen
Archaea	EU281332.1	Thaumarchaeota	Nitrososphaeria	Nitrososphaerales	Nitrososphaeraceae	Nitrososphaera	Candidatus Nitrososphaera gargensis clone RHGA36c	Enrichment on ammonia oxidizers from Garga hot spring	Ammonium sulfate (NH4)2SO4	Nitrite	Aerobic	Oxygen
Archaea	DQ085097.1	Thaumarchaeota	n/a	Nitrosopumilales	Nitrosopumilaceae	Nitrosopumilus	Candidatus Nitrosopumilus maritimus	Tropical seawater tank substratum at Seattle Aquarium	Ammonium sulfate (NH4)2SO4	Nitrite	Aerobic	Oxygen
Archaea	DQ085101.1	Thaumarchaeota	n/a	Nitrosopumilales	n/a	n/a	Uncultured marine archaeal group 1 crenarchaeote clone SeAqRB01	Tropical seawater tank substratum at Seattle Aquarium	Ammonium sulfate (NH4)2SO4	Nitrite	Aerobic	Oxygen
Archaea	DQ085102.1	Thaumarchaeota	n/a	Nitrosopumilales	n/a	n/a	Uncultured marine archaeal group 1 crenarchaeote clone SeAqRB09	Tropical seawater tank substratum at Seattle Aquarium	Ammonium sulfate (NH4)2SO4	Nitrite	Aerobic	Oxygen
Archaea	DQ085103.1	Thaumarchaeota	n/a	Nitrosopumilales	n/a	n/a	Uncultured marine archaeal group 1 crenarchaeote clone SeAq_T2A1	Nitrifying enrichment inoculated with substratum from tropical seawater tank at Seattle Aquarium	Ammonium sulfate (NH4)2SO4	Nitrite	Aerobic	Oxygen
Archaea	DQ085104.1	Thaumarchaeota	n/a	Nitrosopumilales	n/a	n/a	Uncultured marine archaeal group 1 crenarchaeote clone PIE1A3	Sediment	Ammonium sulfate (NH4)2SO4	Nitrite	Aerobic	Oxygen
Archaea	DQ085105.1	Thaumarchaeota	n/a	Nitrosopumilales	n/a	n/a	Uncultured marine archaeal group 1 crenarchaeote clone Shedd15-1	Nitrifying filtration system of a seawater tank at Shedd Aquarium, Chicago	Ammonium sulfate (NH4)2SO4	Nitrite	Aerobic	Oxygen
Archaea	EF106792.1	Candidatus Thermoplasmatota	Candidatus Poseidoniia	Candidatus Poseidoniales	n/a	n/a	Uncultured marine group II euryarchaeote clone ALOHA200m_0003	Station ALOHA at depth of 200 meters	n/a	Nitrite	Aerobic	Oxygen
Archaea	EF106793.1	Candidatus Thermoplasmatota	Candidatus Poseidoniia	Candidatus Poseidoniales	n/a	n/a	Uncultured marine group II euryarchaeote clone ALOHA200m_0010	Station ALOHA at depth of 200 meters	n/a	Nitrite	Aerobic	Oxygen
Archaea	EF106794.1	Candidatus Thermoplasmatota	Candidatus Poseidoniia	Candidatus Poseidoniales	n/a	n/a	Uncultured marine group II euryarchaeote clone ALOHA200m_0012	Station ALOHA at depth of 200 meters	n/a	Nitrite	Aerobic	Oxygen
Archaea	EF106795.1	Candidatus Thermoplasmatota	Candidatus Poseidoniia	Candidatus Poseidoniales	n/a	n/a	Uncultured marine group II euryarchaeote clone ALOHA200m_0024	Station ALOHA at depth of 200 meters	n/a	Nitrite	Aerobic	Oxygen
Archaea	EF106796.1	Candidatus Thermoplasmatota	Candidatus Poseidoniia	Candidatus Poseidoniales	n/a	n/a	Uncultured marine group II euryarchaeote clone ALOHA200m_0029	Station ALOHA at depth of 200 meters	n/a	Nitrite	Aerobic	Oxygen
Archaea	EF106797.1	Candidatus Thermoplasmatota	Candidatus Poseidoniia	Candidatus Poseidoniales	n/a	n/a	Uncultured marine group II euryarchaeote clone ALOHA200m_0053	Station ALOHA at depth of 200 meters	n/a	Nitrite	Aerobic	Oxygen
Archaea	EF106798.1	Candidatus Thermoplasmatota	Candidatus Poseidoniia	Candidatus Poseidoniales	n/a	n/a	Uncultured marine group II euryarchaeote clone ALOHA200m_0069	Station ALOHA at depth of 200 meters	n/a	Nitrite	Aerobic	Oxygen
Archaea	EF106799.1	Thaumarchaeota	Thaumarchaeota incertae sedis	n/a	n/a	n/a	Uncultured marine group I crenarchaeote clone ALOHA200m_0005	Station ALOHA at depth of 200 meters	n/a	Nitrite	Aerobic	Oxygen
Archaea	EF106800.1	Thaumarchaeota	Thaumarchaeota incertae sedis	n/a	n/a	n/a	Uncultured marine group I crenarchaeote clone ALOHA200m_0008	Station ALOHA at depth of 200 meters	n/a	Nitrite	Aerobic	Oxygen
Archaea	EF106801.1	Thaumarchaeota	Thaumarchaeota incertae sedis	n/a	n/a	n/a	Uncultured marine group I crenarchaeote clone ALOHA200m_0009	Station ALOHA at depth of 200 meters	n/a	Nitrite	Aerobic	Oxygen
Archaea	EF106802.1	Thaumarchaeota	Thaumarchaeota incertae sedis	n/a	n/a	n/a	Uncultured marine group I crenarchaeote clone ALOHA200m_0011	Station ALOHA at depth of 200 meters	n/a	Nitrite	Aerobic	Oxygen
Archaea	EF106803.1	Thaumarchaeota	Thaumarchaeota incertae sedis	n/a	n/a	n/a	Uncultured marine group I crenarchaeote clone ALOHA200m_0016	Station ALOHA at depth of 200 meters	n/a	Nitrite	Aerobic	Oxygen
Archaea	EF106804.1	Thaumarchaeota	Thaumarchaeota incertae sedis	n/a	n/a	n/a	Uncultured marine group I crenarchaeote clone ALOHA200m_0018	Station ALOHA at depth of 200 meters	n/a	Nitrite	Aerobic	Oxygen
Archaea	EF106805.1	Thaumarchaeota	Thaumarchaeota incertae sedis	n/a	n/a	n/a	Uncultured marine group I crenarchaeote clone ALOHA200m_0019	Station ALOHA at depth of 200 meters	n/a	Nitrite	Aerobic	Oxygen
Archaea	EF106806.1	Thaumarchaeota	Thaumarchaeota incertae sedis	n/a	n/a	n/a	Uncultured marine group I crenarchaeote clone ALOHA200m_0020	Station ALOHA at depth of 200 meters	n/a	Nitrite	Aerobic	Oxygen
Archaea	EF106807.1	Thaumarchaeota	Thaumarchaeota incertae sedis	n/a	n/a	n/a	Uncultured marine group I crenarchaeote clone ALOHA200m_0027	Station ALOHA at depth of 200 meters	n/a	Nitrite	Aerobic	Oxygen
Archaea	EF106808.1	Thaumarchaeota	Thaumarchaeota incertae sedis	n/a	n/a	n/a	Uncultured marine group I crenarchaeote clone ALOHA200m_0035	Station ALOHA at depth of 200 meters	n/a	Nitrite	Aerobic	Oxygen
Archaea	EF106809.1	Thaumarchaeota	Thaumarchaeota incertae sedis	n/a	n/a	n/a	Uncultured marine group I crenarchaeote clone ALOHA200m_0039	Station ALOHA at depth of 200 meters	n/a	Nitrite	Aerobic	Oxygen
Archaea	EF106810.1	Thaumarchaeota	Thaumarchaeota incertae sedis	n/a	n/a	n/a	Uncultured marine group I crenarchaeote clone ALOHA200m_0041	Station ALOHA at depth of 200 meters	n/a	Nitrite	Aerobic	Oxygen
Archaea	EF106811.1	Thaumarchaeota	Thaumarchaeota incertae sedis	n/a	n/a	n/a	Uncultured marine group I crenarchaeote clone ALOHA200m_0043	Station ALOHA at depth of 200 meters	n/a	Nitrite	Aerobic	Oxygen
Archaea	EF106812.1	Thaumarchaeota	Thaumarchaeota incertae sedis	n/a	n/a	n/a	Uncultured marine group I crenarchaeote clone ALOHA200m_0049	Station ALOHA at depth of 200 meters	n/a	Nitrite	Aerobic	Oxygen
Archaea	EF106813.1	Thaumarchaeota	Thaumarchaeota incertae sedis	n/a	n/a	n/a	Uncultured marine group I crenarchaeote clone ALOHA200m_0050	Station ALOHA at depth of 200 meters	n/a	Nitrite	Aerobic	Oxygen
Archaea	EF106814.1	Thaumarchaeota	Thaumarchaeota incertae sedis	n/a	n/a	n/a	Uncultured marine group I crenarchaeote clone ALOHA200m_0051	Station ALOHA at depth of 200 meters	n/a	Nitrite	Aerobic	Oxygen
Archaea	EF106815.1	Thaumarchaeota	Thaumarchaeota incertae sedis	n/a	n/a	n/a	Uncultured marine group I crenarchaeote clone ALOHA200m_0052	Station ALOHA at depth of 200 meters	n/a	Nitrite	Aerobic	Oxygen
Archaea	EF106816.1	Thaumarchaeota	Thaumarchaeota incertae sedis	n/a	n/a	n/a	Uncultured marine group I crenarchaeote clone ALOHA200m_0055	Station ALOHA at depth of 200 meters	n/a	Nitrite	Aerobic	Oxygen
Archaea	EF106817.1	Thaumarchaeota	Thaumarchaeota incertae sedis	n/a	n/a	n/a	Uncultured marine group I crenarchaeote clone ALOHA200m_0056	Station ALOHA at depth of 200 meters	n/a	Nitrite	Aerobic	Oxygen
Archaea	EF106818.1	Thaumarchaeota	Thaumarchaeota incertae sedis	n/a	n/a	n/a	Uncultured marine group I crenarchaeote clone ALOHA200m_0061	Station ALOHA at depth of 200 meters	n/a	Nitrite	Aerobic	Oxygen
Archaea	EF106819.1	Thaumarchaeota	Thaumarchaeota incertae sedis	n/a	n/a	n/a	Uncultured marine group I crenarchaeote clone ALOHA200m_0064	Station ALOHA at depth of 200 meters	n/a	Nitrite	Aerobic	Oxygen
Archaea	EF106820.1	Thaumarchaeota	Thaumarchaeota incertae sedis	n/a	n/a	n/a	Uncultured marine group I crenarchaeote clone ALOHA200m_0066	Station ALOHA at depth of 200 meters	n/a	Nitrite	Aerobic	Oxygen
Archaea	EF106821.1	Thaumarchaeota	Thaumarchaeota incertae sedis	n/a	n/a	n/a	Uncultured marine group I crenarchaeote clone ALOHA200m_0067	Station ALOHA at depth of 200 meters	n/a	Nitrite	Aerobic	Oxygen
Archaea	EF106822.1	Thaumarchaeota	Thaumarchaeota incertae sedis	n/a	n/a	n/a	Uncultured marine group I crenarchaeote clone ALOHA200m_0071	Station ALOHA at depth of 200 meters	n/a	Nitrite	Aerobic	Oxygen
Archaea	EF106823.1	Thaumarchaeota	Thaumarchaeota incertae sedis	n/a	n/a	n/a	Uncultured marine group I crenarchaeote clone ALOHA200m_0076	Station ALOHA at depth of 200 meters	n/a	Nitrite	Aerobic	Oxygen
Archaea	EF106824.1	Thaumarchaeota	Thaumarchaeota incertae sedis	n/a	n/a	n/a	Uncultured marine group I crenarchaeote clone ALOHA200m_0077	Station ALOHA at depth of 200 meters	n/a	Nitrite	Aerobic	Oxygen
Archaea	EF106825.1	Thaumarchaeota	Thaumarchaeota incertae sedis	n/a	n/a	n/a	Uncultured marine group I crenarchaeote clone ALOHA200m_0078	Station ALOHA at depth of 200 meters	n/a	Nitrite	Aerobic	Oxygen
Archaea	EF106826.1	Thaumarchaeota	Thaumarchaeota incertae sedis	n/a	n/a	n/a	Uncultured marine group I crenarchaeote clone ALOHA200m_0079	Station ALOHA at depth of 200 meters	n/a	Nitrite	Aerobic	Oxygen
Archaea	EF106827.1	Thaumarchaeota	Thaumarchaeota incertae sedis	n/a	n/a	n/a	Uncultured marine group I crenarchaeote clone ALOHA200m_0081	Station ALOHA at depth of 200 meters	n/a	Nitrite	Aerobic	Oxygen
Archaea	EF106828.1	Thaumarchaeota	Thaumarchaeota incertae sedis	n/a	n/a	n/a	Uncultured marine group I crenarchaeote clone ALOHA200m_0083	Station ALOHA at depth of 200 meters	n/a	Nitrite	Aerobic	Oxygen
Archaea	EF106829.1	Thaumarchaeota	Thaumarchaeota incertae sedis	n/a	n/a	n/a	Uncultured marine group I crenarchaeote clone ALOHA200m_0085	Station ALOHA at depth of 200 meters	n/a	Nitrite	Aerobic	Oxygen
Archaea	EF106830.1	Thaumarchaeota	Thaumarchaeota incertae sedis	n/a	n/a	n/a	Uncultured marine group I crenarchaeote clone ALOHA200m_0087	Station ALOHA at depth of 200 meters	n/a	Nitrite	Aerobic	Oxygen
Archaea	EF106831.1	Candidatus Thermoplasmatota	Candidatus Poseidoniia	n/a	n/a	n/a	Uncultured marine group III euryarchaeote clone ALOHA200m_0014	Station ALOHA at depth of 200 meters	n/a	Nitrite	Aerobic	Oxygen
Archaea	EF106832.1	Candidatus Thermoplasmatota	Candidatus Poseidoniia	n/a	n/a	n/a	Uncultured marine group III euryarchaeote clone ALOHA200m_0021	Station ALOHA at depth of 200 meters	n/a	Nitrite	Aerobic	Oxygen
Archaea	EF106833.1	Candidatus Thermoplasmatota	Candidatus Poseidoniia	n/a	n/a	n/a	Uncultured marine group III euryarchaeote clone ALOHA200m_0032	Station ALOHA at depth of 200 meters	n/a	Nitrite	Aerobic	Oxygen
Archaea	EF106834.1	Candidatus Thermoplasmatota	Candidatus Poseidoniia	n/a	n/a	n/a	Uncultured marine group III euryarchaeote clone ALOHA200m_0046	Station ALOHA at depth of 200 meters	n/a	Nitrite	Aerobic	Oxygen
Archaea	EF106835.1	Candidatus Thermoplasmatota	Candidatus Poseidoniia	n/a	n/a	n/a	Uncultured marine group III euryarchaeote clone ALOHA200m_0054	Station ALOHA at depth of 200 meters	n/a	Nitrite	Aerobic	Oxygen
Archaea	EF106836.1	Candidatus Thermoplasmatota	Candidatus Poseidoniia	n/a	n/a	n/a	Uncultured marine group III euryarchaeote clone ALOHA200m_0057	Station ALOHA at depth of 200 meters	n/a	Nitrite	Aerobic	Oxygen
Archaea	EF106837.1	Candidatus Thermoplasmatota	Candidatus Poseidoniia	n/a	n/a	n/a	Uncultured marine group III euryarchaeote clone ALOHA200m_0062	Station ALOHA at depth of 200 meters	n/a	Nitrite	Aerobic	Oxygen
Archaea	EF106838.1	Candidatus Thermoplasmatota	Candidatus Poseidoniia	n/a	n/a	n/a	Uncultured marine group III euryarchaeote clone ALOHA200m_0072	Station ALOHA at depth of 200 meters	n/a	Nitrite	Aerobic	Oxygen
Archaea	EF106839.1	Candidatus Thermoplasmatota	Candidatus Poseidoniia	n/a	n/a	n/a	Uncultured marine group III euryarchaeote clone ALOHA200m_0075	Station ALOHA at depth of 200 meters	n/a	Nitrite	Aerobic	Oxygen
Archaea	EF106840.1	Candidatus Thermoplasmatota	Candidatus Poseidoniia	n/a	n/a	n/a	Uncultured marine group III euryarchaeote clone ALOHA200m_0080	Station ALOHA at depth of 200 meters	n/a	Nitrite	Aerobic	Oxygen
Archaea	EF106841.1	Candidatus Thermoplasmatota	Candidatus Poseidoniia	n/a	n/a	n/a	Uncultured marine group III euryarchaeote clone ALOHA200m_0082	Station ALOHA at depth of 200 meters	n/a	Nitrite	Aerobic	Oxygen
Archaea	EF106842.1	Euryarchaeota	n/a	n/a	n/a	n/a	Uncultured marine group IV euryarchaeote clone ALOHA200m_0026	Station ALOHA at depth of 200 meters	n/a	Nitrite	Aerobic	Oxygen
Archaea	EF106843.1	Crenarchaeota	n/a	n/a	n/a	n/a	Uncultured crenarchaeote clone ALOHA200m_0001	Station ALOHA at depth of 200 meters	n/a	Nitrite	Aerobic	Oxygen
Archaea	EF106844.1	Crenarchaeota	n/a	n/a	n/a	n/a	Uncultured crenarchaeote clone ALOHA200m_0002	Station ALOHA at depth of 200 meters	n/a	Nitrite	Aerobic	Oxygen
Archaea	EF106845.1	Crenarchaeota	n/a	n/a	n/a	n/a	Uncultured crenarchaeote clone ALOHA200m_0013	Station ALOHA at depth of 200 meters	n/a	Nitrite	Aerobic	Oxygen
Archaea	EF106846.1	Crenarchaeota	n/a	n/a	n/a	n/a	Uncultured crenarchaeote clone ALOHA200m_0015	Station ALOHA at depth of 200 meters	n/a	Nitrite	Aerobic	Oxygen
Archaea	EF106847.1	Crenarchaeota	n/a	n/a	n/a	n/a	Uncultured crenarchaeote clone ALOHA200m_0017	Station ALOHA at depth of 200 meters	n/a	Nitrite	Aerobic	Oxygen
Archaea	EF106848.1	Crenarchaeota	n/a	n/a	n/a	n/a	Uncultured crenarchaeote clone ALOHA200m_0022	Station ALOHA at depth of 200 meters	n/a	Nitrite	Aerobic	Oxygen
Archaea	EF106849.1	Crenarchaeota	n/a	n/a	n/a	n/a	Uncultured crenarchaeote clone ALOHA200m_0025	Station ALOHA at depth of 200 meters	n/a	Nitrite	Aerobic	Oxygen
Archaea	EF106850.1	Crenarchaeota	n/a	n/a	n/a	n/a	Uncultured crenarchaeote clone ALOHA200m_0030	Station ALOHA at depth of 200 meters	n/a	Nitrite	Aerobic	Oxygen
Archaea	EF106851.1	Crenarchaeota	n/a	n/a	n/a	n/a	Uncultured crenarchaeote clone ALOHA200m_0031	Station ALOHA at depth of 200 meters	n/a	Nitrite	Aerobic	Oxygen
Archaea	EF106852.1	Crenarchaeota	n/a	n/a	n/a	n/a	Uncultured crenarchaeote clone ALOHA200m_0034	Station ALOHA at depth of 200 meters	n/a	Nitrite	Aerobic	Oxygen
Archaea	EF106853.1	Crenarchaeota	n/a	n/a	n/a	n/a	Uncultured crenarchaeote clone ALOHA200m_0040	Station ALOHA at depth of 200 meters	n/a	Nitrite	Aerobic	Oxygen
Archaea	EF106854.1	Crenarchaeota	n/a	n/a	n/a	n/a	Uncultured crenarchaeote clone ALOHA200m_0044	Station ALOHA at depth of 200 meters	n/a	Nitrite	Aerobic	Oxygen
Archaea	EF106855.1	Crenarchaeota	n/a	n/a	n/a	n/a	Uncultured crenarchaeote clone ALOHA200m_0045	Station ALOHA at depth of 200 meters	n/a	Nitrite	Aerobic	Oxygen
Archaea	EF106856.1	Crenarchaeota	n/a	n/a	n/a	n/a	Uncultured crenarchaeote clone ALOHA200m_0059	Station ALOHA at depth of 200 meters	n/a	Nitrite	Aerobic	Oxygen
Archaea	EF106857.1	Crenarchaeota	n/a	n/a	n/a	n/a	Uncultured crenarchaeote clone ALOHA200m_0060	Station ALOHA at depth of 200 meters	n/a	Nitrite	Aerobic	Oxygen
Archaea	EF106858.1	Crenarchaeota	n/a	n/a	n/a	n/a	Uncultured crenarchaeote clone ALOHA200m_0073	Station ALOHA at depth of 200 meters	n/a	Nitrite	Aerobic	Oxygen
Archaea	EF106859.1	Crenarchaeota	n/a	n/a	n/a	n/a	Uncultured crenarchaeote clone ALOHA200m_0074	Station ALOHA at depth of 200 meters	n/a	Nitrite	Aerobic	Oxygen
Archaea	JF748724.1	Thaumarchaeota	Nitrososphaeria	Nitrososphaerales	Nitrososphaeraceae	Nitrososphaera	Nitrososphaera sp. JG1	Soil	Ammonium chloride	Nitrite	Aerobic	Oxygen; Bicarbonate
Archaea	MK139955.1	Thaumarchaeota	n/a	Nitrosopumilales	Nitrosopumilaceae	Nitrosopumilus	Nitrosopumilus adriaticus strain NF5	Adriatic Sea	Urea, Ammonia	Nitrite	Aerobic	Oxygen; Bicarbonate
Archaea	MK139956.1	Thaumarchaeota	n/a	Nitrosopumilales	Nitrosopumilaceae	Nitrosopumilus	Nitrosopumilus piranensis strain D3C	Adriatic Sea	Urea, Ammonia	Nitrite	Aerobic	Oxygen; Bicarbonate
Archaea	AY650012.1	n/a	n/a	n/a	n/a	n/a	Uncultured archaeon clone Nap002	Hot spring	Ammonium sulfate (NH4)2SO4	Nitrite	Aerobic	Oxygen
Archaea	AY650013.1	n/a	n/a	n/a	n/a	n/a	Uncultured archaeon clone Nap008	Hot spring	Ammonium sulfate (NH4)2SO4	Nitrite	Aerobic	Oxygen
Archaea	AY650014.1	n/a	n/a	n/a	n/a	n/a	Uncultured archaeon clone Nap013	Hot spring	Ammonium sulfate (NH4)2SO4	Nitrite	Aerobic	Oxygen
Archaea	AY650015.1	n/a	n/a	n/a	n/a	n/a	Uncultured archaeon clone Nap018	Hot spring	Ammonium sulfate (NH4)2SO4	Nitrite	Aerobic	Oxygen
Archaea	AY650016.1	n/a	n/a	n/a	n/a	n/a	Uncultured archaeon clone Nap045	Hot spring	Ammonium sulfate (NH4)2SO4	Nitrite	Aerobic	Oxygen
Archaea	AY650017.1	n/a	n/a	n/a	n/a	n/a	Uncultured archaeon clone Nap047	Hot spring	Ammonium sulfate (NH4)2SO4	Nitrite	Aerobic	Oxygen
Archaea	AY650018.1	n/a	n/a	n/a	n/a	n/a	Uncultured archaeon clone Nap057	Hot spring	Ammonium sulfate (NH4)2SO4	Nitrite	Aerobic	Oxygen
Archaea	AY650019.1	n/a	n/a	n/a	n/a	n/a	Uncultured archaeon clone Nap075	Hot spring	Ammonium sulfate (NH4)2SO4	Nitrite	Aerobic	Oxygen
Archaea	AY650020.1	n/a	n/a	n/a	n/a	n/a	Uncultured archaeon clone Nap078	Hot spring	Ammonium sulfate (NH4)2SO4	Nitrite	Aerobic	Oxygen
Archaea	AY650021.1	n/a	n/a	n/a	n/a	n/a	Uncultured archaeon clone Nap104	Hot spring	Ammonium sulfate (NH4)2SO4	Nitrite	Aerobic	Oxygen
Archaea	AY650022.1	n/a	n/a	n/a	n/a	n/a	Archaeon G70 clone G70	Hot spring	Ammonium sulfate (NH4)2SO4	Nitrite	Aerobic	Oxygen
Archaea	AY650023.1	n/a	n/a	n/a	n/a	n/a	Archaeon G80 clone G80	Hot spring	Ammonium sulfate (NH4)2SO4	Nitrite	Aerobic	Oxygen
Archaea	DQ441477.1	Crenarchaeota	n/a	n/a	n/a	n/a	Uncultured crenarchaeote clone Hverd002A	Hot spring	Ammonium sulfate (NH4)2SO4	Nitrite	Aerobic	Oxygen
Archaea	DQ441478.1	n/a	n/a	n/a	n/a	n/a	Uncultured archaeon clone Hverd004A	Hot spring	Ammonium sulfate (NH4)2SO4	Nitrite	Aerobic	Oxygen
Archaea	DQ441479.1	n/a	n/a	n/a	n/a	n/a	Uncultured archaeon clone Hverd005A	Hot spring	Ammonium sulfate (NH4)2SO4	Nitrite	Aerobic	Oxygen
Archaea	DQ441480.1	n/a	n/a	n/a	n/a	n/a	Uncultured archaeon clone Hverd006A	Hot spring	Ammonium sulfate (NH4)2SO4	Nitrite	Aerobic	Oxygen
Archaea	DQ441481.1	n/a	n/a	n/a	n/a	n/a	Uncultured archaeon clone Hverd007A	Hot spring	Ammonium sulfate (NH4)2SO4	Nitrite	Aerobic	Oxygen
Archaea	DQ441482.1	n/a	n/a	n/a	n/a	n/a	Uncultured archaeon clone Hverd020A	Hot spring	Ammonium sulfate (NH4)2SO4	Nitrite	Aerobic	Oxygen
Archaea	DQ441483.1	n/a	n/a	n/a	n/a	n/a	Uncultured archaeon clone Hverd026A	Hot spring	Ammonium sulfate (NH4)2SO4	Nitrite	Aerobic	Oxygen
Archaea	DQ441484.1	n/a	n/a	n/a	n/a	n/a	Uncultured archaeon clone Hverd027A	Hot spring	Ammonium sulfate (NH4)2SO4	Nitrite	Aerobic	Oxygen
Archaea	DQ441485.1	n/a	n/a	n/a	n/a	n/a	Uncultured archaeon clone Hverd043A	Hot spring	Ammonium sulfate (NH4)2SO4	Nitrite	Aerobic	Oxygen
Archaea	DQ441486.1	n/a	n/a	n/a	n/a	n/a	Uncultured archaeon clone Hverd065A	Hot spring	Ammonium sulfate (NH4)2SO4	Nitrite	Aerobic	Oxygen
Archaea	DQ441487.1	n/a	n/a	n/a	n/a	n/a	Uncultured archaeon clone Hverd148A	Hot spring	Ammonium sulfate (NH4)2SO4	Nitrite	Aerobic	Oxygen
Archaea	DQ441488.1	n/a	n/a	n/a	n/a	n/a	Uncultured archaeon clone Hverd156A	Hot spring	Ammonium sulfate (NH4)2SO4	Nitrite	Aerobic	Oxygen
Archaea	DQ441489.1	n/a	n/a	n/a	n/a	n/a	Uncultured archaeon clone Hverd166A	Hot spring	Ammonium sulfate (NH4)2SO4	Nitrite	Aerobic	Oxygen
Archaea	DQ441490.1	n/a	n/a	n/a	n/a	n/a	Uncultured archaeon clone Hverd168A	Hot spring	Ammonium sulfate (NH4)2SO4	Nitrite	Aerobic	Oxygen
Archaea	DQ441491.1	n/a	n/a	n/a	n/a	n/a	Uncultured archaeon clone Hverd169A	Hot spring	Ammonium sulfate (NH4)2SO4	Nitrite	Aerobic	Oxygen
Archaea	DQ441492.1	n/a	n/a	n/a	n/a	n/a	Uncultured archaeon clone Hverd174A	Hot spring	Ammonium sulfate (NH4)2SO4	Nitrite	Aerobic	Oxygen
Archaea	DQ441493.1	n/a	n/a	n/a	n/a	n/a	Uncultured archaeon clone Hverd175A	Hot spring	Ammonium sulfate (NH4)2SO4	Nitrite	Aerobic	Oxygen
Archaea	DQ441494.1	n/a	n/a	n/a	n/a	n/a	Uncultured archaeon clone Hverd190A	Hot spring	Ammonium sulfate (NH4)2SO4	Nitrite	Aerobic	Oxygen
Archaea	DQ441495.1	n/a	n/a	n/a	n/a	n/a	Uncultured archaeon clone Hverd194A	Hot spring	Ammonium sulfate (NH4)2SO4	Nitrite	Aerobic	Oxygen
Archaea	DQ441496.1	n/a	n/a	n/a	n/a	n/a	Uncultured archaeon clone Hverd198A	Hot spring	Ammonium sulfate (NH4)2SO4	Nitrite	Aerobic	Oxygen
Archaea	DQ441497.1	n/a	n/a	n/a	n/a	n/a	Uncultured archaeon clone Hverd206A	Hot spring	Ammonium sulfate (NH4)2SO4	Nitrite	Aerobic	Oxygen
Archaea	DQ441498.1	n/a	n/a	n/a	n/a	n/a	Uncultured archaeon clone Hverd210A	Hot spring	Ammonium sulfate (NH4)2SO4	Nitrite	Aerobic	Oxygen
Archaea	DQ441499.1	n/a	n/a	n/a	n/a	n/a	Uncultured archaeon clone Hverd223A	Hot spring	Ammonium sulfate (NH4)2SO4	Nitrite	Aerobic	Oxygen
Archaea	DQ441500.1	n/a	n/a	n/a	n/a	n/a	Uncultured archaeon clone Hverd224A	Hot spring	Ammonium sulfate (NH4)2SO4	Nitrite	Aerobic	Oxygen
Archaea	DQ441501.1	n/a	n/a	n/a	n/a	n/a	Uncultured archaeon clone Hverd227A	Hot spring	Ammonium sulfate (NH4)2SO4	Nitrite	Aerobic	Oxygen
Archaea	DQ441502.1	n/a	n/a	n/a	n/a	n/a	Uncultured archaeon clone Hverd228A	Hot spring	Ammonium sulfate (NH4)2SO4	Nitrite	Aerobic	Oxygen
Archaea	DQ441503.1	n/a	n/a	n/a	n/a	n/a	Uncultured archaeon clone Hverd002N	Hot spring	Ammonium sulfate (NH4)2SO4	Nitrite	Aerobic	Oxygen
Archaea	DQ441504.1	n/a	n/a	n/a	n/a	n/a	Uncultured archaeon clone Hverd003N	Hot spring	Ammonium sulfate (NH4)2SO4	Nitrite	Aerobic	Oxygen
Archaea	DQ441505.1	n/a	n/a	n/a	n/a	n/a	Uncultured archaeon clone Hverd012N	Hot spring	Ammonium sulfate (NH4)2SO4	Nitrite	Aerobic	Oxygen
Archaea	DQ441506.1	n/a	n/a	n/a	n/a	n/a	Uncultured archaeon clone Hverd014N	Hot spring	Ammonium sulfate (NH4)2SO4	Nitrite	Aerobic	Oxygen
Archaea	DQ441507.1	n/a	n/a	n/a	n/a	n/a	Uncultured archaeon clone Hverd018N	Hot spring	Ammonium sulfate (NH4)2SO4	Nitrite	Aerobic	Oxygen
Archaea	DQ441508.1	n/a	n/a	n/a	n/a	n/a	Uncultured archaeon clone Hverd019N	Hot spring	Ammonium sulfate (NH4)2SO4	Nitrite	Aerobic	Oxygen
Archaea	DQ441509.1	n/a	n/a	n/a	n/a	n/a	Uncultured archaeon clone Hverd023N	Hot spring	Ammonium sulfate (NH4)2SO4	Nitrite	Aerobic	Oxygen
Archaea	DQ441510.1	n/a	n/a	n/a	n/a	n/a	Uncultured archaeon clone Hverd025N	Hot spring	Ammonium sulfate (NH4)2SO4	Nitrite	Aerobic	Oxygen
Archaea	DQ441511.1	n/a	n/a	n/a	n/a	n/a	Uncultured archaeon clone Hverd031N	Hot spring	Ammonium sulfate (NH4)2SO4	Nitrite	Aerobic	Oxygen
Archaea	DQ441512.1	n/a	n/a	n/a	n/a	n/a	Uncultured archaeon clone Hverd033N	Hot spring	Ammonium sulfate (NH4)2SO4	Nitrite	Aerobic	Oxygen
Archaea	DQ441513.1	n/a	n/a	n/a	n/a	n/a	Uncultured archaeon clone Hverd034N	Hot spring	Ammonium sulfate (NH4)2SO4	Nitrite	Aerobic	Oxygen
Archaea	DQ441514.1	n/a	n/a	n/a	n/a	n/a	Uncultured archaeon clone Hverd037N	Hot spring	Ammonium sulfate (NH4)2SO4	Nitrite	Aerobic	Oxygen
Archaea	DQ441515.1	n/a	n/a	n/a	n/a	n/a	Uncultured archaeon clone Hverd044N	Hot spring	Ammonium sulfate (NH4)2SO4	Nitrite	Aerobic	Oxygen
Archaea	DQ441516.1	n/a	n/a	n/a	n/a	n/a	Uncultured archaeon clone Hverd050N	Hot spring	Ammonium sulfate (NH4)2SO4	Nitrite	Aerobic	Oxygen
Archaea	DQ441517.1	n/a	n/a	n/a	n/a	n/a	Uncultured archaeon clone Hverd066N	Hot spring	Ammonium sulfate (NH4)2SO4	Nitrite	Aerobic	Oxygen
Archaea	DQ441518.1	n/a	n/a	n/a	n/a	n/a	Uncultured archaeon clone Hverd091N	Hot spring	Ammonium sulfate (NH4)2SO4	Nitrite	Aerobic	Oxygen
Archaea	DQ441519.1	n/a	n/a	n/a	n/a	n/a	Uncultured archaeon clone Hverd096N	Hot spring	Ammonium sulfate (NH4)2SO4	Nitrite	Aerobic	Oxygen
Archaea	DQ441520.1	n/a	n/a	n/a	n/a	n/a	Uncultured archaeon clone Hverd104N	Hot spring	Ammonium sulfate (NH4)2SO4	Nitrite	Aerobic	Oxygen
Archaea	DQ441521.1	n/a	n/a	n/a	n/a	n/a	Uncultured archaeon clone Hverd108N	Hot spring	Ammonium sulfate (NH4)2SO4	Nitrite	Aerobic	Oxygen
Archaea	DQ441522.1	n/a	n/a	n/a	n/a	n/a	Uncultured archaeon clone Hverd118N	Hot spring	Ammonium sulfate (NH4)2SO4	Nitrite	Aerobic	Oxygen
Archaea	DQ441523.1	n/a	n/a	n/a	n/a	n/a	Uncultured archaeon clone Hverd124N	Hot spring	Ammonium sulfate (NH4)2SO4	Nitrite	Aerobic	Oxygen
Archaea	DQ441524.1	n/a	n/a	n/a	n/a	n/a	Uncultured archaeon clone Hverd146N	Hot spring	Ammonium sulfate (NH4)2SO4	Nitrite	Aerobic	Oxygen
Archaea	DQ441525.1	n/a	n/a	n/a	n/a	n/a	Uncultured archaeon clone Hverd147N	Hot spring	Ammonium sulfate (NH4)2SO4	Nitrite	Aerobic	Oxygen
Archaea	DQ441526.1	n/a	n/a	n/a	n/a	n/a	Uncultured archaeon clone Hverd001Cs	Hot spring	Ammonium sulfate (NH4)2SO4	Nitrite	Aerobic	Oxygen
Archaea	DQ441527.1	n/a	n/a	n/a	n/a	n/a	Uncultured archaeon clone Hverd049Cs	Hot spring	Ammonium sulfate (NH4)2SO4	Nitrite	Aerobic	Oxygen
Archaea	DQ441528.1	n/a	n/a	n/a	n/a	n/a	Uncultured archaeon clone Hverd062Cs	Hot spring	Ammonium sulfate (NH4)2SO4	Nitrite	Aerobic	Oxygen
Archaea	DQ441529.1	n/a	n/a	n/a	n/a	n/a	Uncultured archaeon clone Hverd072Cs	Hot spring	Ammonium sulfate (NH4)2SO4	Nitrite	Aerobic	Oxygen
Archaea	DQ441530.1	n/a	n/a	n/a	n/a	n/a	Uncultured archaeon clone Hverd088Cs	Hot spring	Ammonium sulfate (NH4)2SO4	Nitrite	Aerobic	Oxygen

## Sheet: NOB_Nitrifiers
Organism	Accesion Number	Phylum	Class	Order	Family	Genus	Microorganism	Isolation source	Electron donor/Energy Source	Final product	Respiration/Fermentative Growth	Electron acceptor
Bacteria	HM485587.1	Nitrospirae	Nitrospira	Nitrospirales	Nitrospiraceae	Nitrospira	Nitrospira enrichment culture clone Ga9-4	Garga spring (geothermal spring)	Nitrite	Nitrate	Aerobic	Oxygen
Bacteria	HM485588.1	Nitrospirae	Nitrospira	Nitrospirales	Nitrospiraceae	Nitrospira	Nitrospira enrichment culture clone GaII	Garga spring (geothermal spring)	Nitrite	Nitrate	Aerobic	Oxygen
Bacteria	HM485589.1	Nitrospirae	Nitrospira	Nitrospirales	Nitrospiraceae	Nitrospira	Nitrospira calida strain Ns10	Geothermal spring	Nitrite	Nitrate	Aerobic	Oxygen
Bacteria	HM485590.1	Nitrospirae	Nitrospira	Nitrospirales	Nitrospiraceae	Nitrospira	Nitrospira enrichment culture clone Ns4a	Kamchatka hot spring (geothermal spring)	Nitrite	Nitrate	Aerobic	Oxygen
Bacteria	HM485591.1	Nitrospirae	Nitrospira	Nitrospirales	Nitrospiraceae	Nitrospira	Nitrospira enrichment culture clone Ga3a	Garga spring (geothermal spring)	Nitrite	Nitrate	Aerobic	Oxygen
Bacteria	JX645704.1	Nitrospirae	Nitrospira	Nitrospirales	Nitrospiraceae	Nitrospira	Nitrospina watsonii sp. 347	Black Sea 100 m depth	Nitrite	Nitrate	Aerobic	Oxygen
Bacteria	JX645705.1	Proteobacteria	Gammaproteobacteria	n/a	n/a	n/a	Gamma proteobacterium 126	Black Sea 100 m depth	Nitrite	Nitrate	Aerobic	Oxygen
Bacteria	HE793388.1	Nitrospirae	Nitrospira	Nitrospirales	Nitrospiraceae	Nitrospira	Uncultured Nitrospira sp. clone Sh_17_10_OS_clone13	Moving bed biofilter reactor	Nitrite	Nitrate	Aerobic	Oxygen
Bacteria	HE793389.1	Nitrospirae	Nitrospira	Nitrospirales	Nitrospiraceae	Nitrospira	Uncultured Nitrospira sp. clone Sh_17_10_OS_clone14	Moving bed biofilter reactor	Nitrite	Nitrate	Aerobic	Oxygen
Bacteria	HE793390.1	Nitrospirae	Nitrospira	Nitrospirales	Nitrospiraceae	Nitrospira	Uncultured Nitrospira sp. clone Sh_17_10_OS_clone15	Moving bed biofilter reactor	Nitrite	Nitrate	Aerobic	Oxygen
Bacteria	HE793391.1	Nitrospirae	Nitrospira	Nitrospirales	Nitrospiraceae	Nitrospira	Uncultured Nitrospira sp. clone Sh_17_10_OS_clone20	Moving bed biofilter reactor	Nitrite	Nitrate	Aerobic	Oxygen
Bacteria	HE793392.1	Nitrospirae	Nitrospira	Nitrospirales	Nitrospiraceae	Nitrospira	Uncultured Nitrospira sp. clone Sh_17_10_OS_clone21	Moving bed biofilter reactor	Nitrite	Nitrate	Aerobic	Oxygen
Bacteria	HE793393.1	Nitrospirae	Nitrospira	Nitrospirales	Nitrospiraceae	Nitrospira	Uncultured Nitrospira sp. clone Sh_17_10_OS_clone22	Moving bed biofilter reactor	Nitrite	Nitrate	Aerobic	Oxygen
Bacteria	HE793394.1	Nitrospirae	Nitrospira	Nitrospirales	Nitrospiraceae	Nitrospira	Uncultured Nitrospira sp. clone Sh_17_10_OS_clone23	Moving bed biofilter reactor	Nitrite	Nitrate	Aerobic	Oxygen
Bacteria	HE793395.1	Nitrospirae	Nitrospira	Nitrospirales	Nitrospiraceae	Nitrospira	Uncultured Nitrospira sp. clone Bb_28_10_OS_clone1	Moving bed biofilter reactor	Nitrite	Nitrate	Aerobic	Oxygen
Bacteria	HE793396.1	Nitrospirae	Nitrospira	Nitrospirales	Nitrospiraceae	Nitrospira	Uncultured Nitrospira sp. clone Bb_28_10_OS_clone2	Moving bed biofilter reactor	Nitrite	Nitrate	Aerobic	Oxygen
Bacteria	HE793397.1	Nitrospirae	Nitrospira	Nitrospirales	Nitrospiraceae	Nitrospira	Uncultured Nitrospira sp. clone Bb_28_10_OS_clone3	Moving bed biofilter reactor	Nitrite	Nitrate	Aerobic	Oxygen
Bacteria	HE793398.1	Nitrospirae	Nitrospira	Nitrospirales	Nitrospiraceae	Nitrospira	Uncultured Nitrospira sp. clone Bb_28_10_OS_clone5	Moving bed biofilter reactor	Nitrite	Nitrate	Aerobic	Oxygen
Bacteria	HE793399.1	Nitrospirae	Nitrospira	Nitrospirales	Nitrospiraceae	Nitrospira	Uncultured Nitrospira sp. clone Bb_28_10_OS_clone6	Moving bed biofilter reactor	Nitrite	Nitrate	Aerobic	Oxygen
Bacteria	HE793400.1	Nitrospirae	Nitrospira	Nitrospirales	Nitrospiraceae	Nitrospira	Uncultured Nitrospira sp. clone Bb_28_10_OS_clone13	Moving bed biofilter reactor	Nitrite	Nitrate	Aerobic	Oxygen
Bacteria	HE793401.1	Nitrospirae	Nitrospira	Nitrospirales	Nitrospiraceae	Nitrospira	Uncultured Nitrospira sp. clone Bb_28_10_OS_clone14	Moving bed biofilter reactor	Nitrite	Nitrate	Aerobic	Oxygen
Bacteria	HE793402.1	Nitrospirae	Nitrospira	Nitrospirales	Nitrospiraceae	Nitrospira	Uncultured Nitrospira sp. clone Bb_28_10_OS_clone15	Moving bed biofilter reactor	Nitrite	Nitrate	Aerobic	Oxygen
Bacteria	HE793403.1	Nitrospirae	Nitrospira	Nitrospirales	Nitrospiraceae	Nitrospira	Uncultured Nitrospira sp. clone Bb_28_10_OS_clone2A	Moving bed biofilter reactor	Nitrite	Nitrate	Aerobic	Oxygen
Bacteria	HE793404.1	Nitrospirae	Nitrospira	Nitrospirales	Nitrospiraceae	Nitrospira	Uncultured Nitrospira sp. clone Bb_28_10_OS_clone3A	Moving bed biofilter reactor	Nitrite	Nitrate	Aerobic	Oxygen
Bacteria	HE793405.1	Nitrospirae	Nitrospira	Nitrospirales	Nitrospiraceae	Nitrospira	Uncultured Nitrospira sp. clone Bb_17_10_OS_clone2	Moving bed biofilter reactor	Nitrite	Nitrate	Aerobic	Oxygen
Bacteria	HE793406.1	Nitrospirae	Nitrospira	Nitrospirales	Nitrospiraceae	Nitrospira	Uncultured Nitrospira sp. clone Bb_17_10_OS_clone3	Moving bed biofilter reactor	Nitrite	Nitrate	Aerobic	Oxygen
Bacteria	HE793407.1	Nitrospirae	Nitrospira	Nitrospirales	Nitrospiraceae	Nitrospira	Uncultured Nitrospira sp. clone Bw_17_10_OS_clone1	Moving bed biofilter reactor	Nitrite	Nitrate	Aerobic	Oxygen
Bacteria	HE793408.1	Nitrospirae	Nitrospira	Nitrospirales	Nitrospiraceae	Nitrospira	Uncultured Nitrospira sp. clone Bw_17_10_OS_clone2	Moving bed biofilter reactor	Nitrite	Nitrate	Aerobic	Oxygen
Bacteria	HE793409.1	Nitrospirae	Nitrospira	Nitrospirales	Nitrospiraceae	Nitrospira	Uncultured Nitrospira sp. clone Bw_17_10_OS_clone5	Moving bed biofilter reactor	Nitrite	Nitrate	Aerobic	Oxygen
Bacteria	HE793410.1	Nitrospirae	Nitrospira	Nitrospirales	Nitrospiraceae	Nitrospira	Uncultured Nitrospira sp. clone Bw_17_10_OS_clone8	Moving bed biofilter reactor	Nitrite	Nitrate	Aerobic	Oxygen
Bacteria	HE793411.1	Nitrospirae	Nitrospira	Nitrospirales	Nitrospiraceae	Nitrospira	Uncultured Nitrospira sp. clone Bw_17_10_OS_clone9	Moving bed biofilter reactor	Nitrite	Nitrate	Aerobic	Oxygen
Bacteria	HE793412.1	Nitrospirae	Nitrospira	Nitrospirales	Nitrospiraceae	Nitrospira	Uncultured Nitrospira sp. clone Bw_28_10_OS_clone14	Moving bed biofilter reactor	Nitrite	Nitrate	Aerobic	Oxygen
Bacteria	HE793413.1	Nitrospirae	Nitrospira	Nitrospirales	Nitrospiraceae	Nitrospira	Uncultured Nitrospira sp. clone Bw_28_10_OS_clone15	Moving bed biofilter reactor	Nitrite	Nitrate	Aerobic	Oxygen
Bacteria	HE793414.1	Nitrospirae	Nitrospira	Nitrospirales	Nitrospiraceae	Nitrospira	Uncultured Nitrospira sp. clone Bw_28_10_OS_clone16	Moving bed biofilter reactor	Nitrite	Nitrate	Aerobic	Oxygen
Bacteria	HE793415.1	Nitrospirae	Nitrospira	Nitrospirales	Nitrospiraceae	Nitrospira	Uncultured Nitrospira sp. clone Bw_28_10_OS_clone18	Moving bed biofilter reactor	Nitrite	Nitrate	Aerobic	Oxygen
Bacteria	HE793416.1	Nitrospirae	Nitrospira	Nitrospirales	Nitrospiraceae	Nitrospira	Uncultured Nitrospira sp. clone Bw_28_10_OS_clone19	Moving bed biofilter reactor	Nitrite	Nitrate	Aerobic	Oxygen
Bacteria	HE793417.1	Nitrospirae	Nitrospira	Nitrospirales	Nitrospiraceae	Nitrospira	Uncultured Nitrospira sp. clone Bw_28_10_OS_clone20	Moving bed biofilter reactor	Nitrite	Nitrate	Aerobic	Oxygen
Bacteria	HE793418.1	Nitrospirae	Nitrospira	Nitrospirales	Nitrospiraceae	Nitrospira	Uncultured Nitrospira sp. clone Bw_28_10_OS_clone21	Moving bed biofilter reactor	Nitrite	Nitrate	Aerobic	Oxygen
Bacteria	HE793419.1	Nitrospirae	Nitrospira	Nitrospirales	Nitrospiraceae	Nitrospira	Uncultured Nitrospira sp. clone Bw_28_10_OS_clone23	Moving bed biofilter reactor	Nitrite	Nitrate	Aerobic	Oxygen
Bacteria	HE793420.1	Nitrospirae	Nitrospira	Nitrospirales	Nitrospiraceae	Nitrospira	Uncultured Nitrospira sp. clone Sh_28_10_OS_clone6	Moving bed biofilter reactor	Nitrite	Nitrate	Aerobic	Oxygen
Bacteria	HE793421.1	Nitrospirae	Nitrospira	Nitrospirales	Nitrospiraceae	Nitrospira	Uncultured Nitrospira sp. clone Sh_28_10_OS_clone7	Moving bed biofilter reactor	Nitrite	Nitrate	Aerobic	Oxygen
Bacteria	HE793422.1	Nitrospirae	Nitrospira	Nitrospirales	Nitrospiraceae	Nitrospira	Uncultured Nitrospira sp. clone Sh_28_10_OS_clone9	Moving bed biofilter reactor	Nitrite	Nitrate	Aerobic	Oxygen
Bacteria	HE793423.1	Nitrospirae	Nitrospira	Nitrospirales	Nitrospiraceae	Nitrospira	Uncultured Nitrospira sp. clone Sh_28_10_OS_clone10	Moving bed biofilter reactor	Nitrite	Nitrate	Aerobic	Oxygen
Bacteria	JQ900181.1	Nitrospirae	Nitrospira	Nitrospirales	Nitrospiraceae	Nitrospira	Uncultured Nitrospira sp. clone Sh_28_10_HH_clone5	Brackish recirculation aquaculture system	Nitrite	Nitrate	Aerobic	Oxygen
Bacteria	JQ900182.1	Nitrospirae	Nitrospira	Nitrospirales	Nitrospiraceae	Nitrospira	Uncultured Nitrospira sp. clone Sh_28_10_HH_clone4	Brackish recirculation aquaculture system	Nitrite	Nitrate	Aerobic	Oxygen
Bacteria	JQ900183.1	Nitrospirae	Nitrospira	Nitrospirales	Nitrospiraceae	Nitrospira	Uncultured Nitrospira sp. clone Sh_28_10_HH_clone2	Brackish recirculation aquaculture system	Nitrite	Nitrate	Aerobic	Oxygen
Bacteria	JQ900184.1	Nitrospirae	Nitrospira	Nitrospirales	Nitrospiraceae	Nitrospira	Uncultured Nitrospira sp. clone Sh_28_10_HH_clone1	Brackish recirculation aquaculture system	Nitrite	Nitrate	Aerobic	Oxygen
Bacteria	JQ900185.1	Nitrospirae	Nitrospira	Nitrospirales	Nitrospiraceae	Nitrospira	Uncultured Nitrospira sp. clone Sh_17_10_HH_clone6	Brackish recirculation aquaculture system	Nitrite	Nitrate	Aerobic	Oxygen
Bacteria	JQ900186.1	Nitrospirae	Nitrospira	Nitrospirales	Nitrospiraceae	Nitrospira	Uncultured Nitrospira sp. clone Sh_17_10_HH_clone5	Brackish recirculation aquaculture system	Nitrite	Nitrate	Aerobic	Oxygen
Bacteria	JQ900187.1	Nitrospirae	Nitrospira	Nitrospirales	Nitrospiraceae	Nitrospira	Uncultured Nitrospira sp. clone Sh_17_10_HH_clone4	Brackish recirculation aquaculture system	Nitrite	Nitrate	Aerobic	Oxygen
Bacteria	JQ900188.1	Nitrospirae	Nitrospira	Nitrospirales	Nitrospiraceae	Nitrospira	Uncultured Nitrospira sp. clone Sh_17_10_HH_clone3	Brackish recirculation aquaculture system	Nitrite	Nitrate	Aerobic	Oxygen
Bacteria	JQ900189.1	Nitrospirae	Nitrospira	Nitrospirales	Nitrospiraceae	Nitrospira	Uncultured Nitrospira sp. clone Sh_17_10_HH_clone2	Brackish recirculation aquaculture system	Nitrite	Nitrate	Aerobic	Oxygen
Bacteria	JQ900190.1	Nitrospirae	Nitrospira	Nitrospirales	Nitrospiraceae	Nitrospira	Uncultured Nitrospira sp. clone Sh_17_10_HH_clone1	Brackish recirculation aquaculture system	Nitrite	Nitrate	Aerobic	Oxygen
Bacteria	JQ900191.1	Nitrospirae	Nitrospira	Nitrospirales	Nitrospiraceae	Nitrospira	Uncultured Nitrospira sp. clone Bw_28_10_HH_clone45	Brackish recirculation aquaculture system	Nitrite	Nitrate	Aerobic	Oxygen
Bacteria	JQ900192.1	Nitrospirae	Nitrospira	Nitrospirales	Nitrospiraceae	Nitrospira	Uncultured Nitrospira sp. clone Bw_28_10_HH_clone44	Brackish recirculation aquaculture system	Nitrite	Nitrate	Aerobic	Oxygen
Bacteria	JQ900193.1	Nitrospirae	Nitrospira	Nitrospirales	Nitrospiraceae	Nitrospira	Uncultured Nitrospira sp. clone Bw_17_10_HH_clone25	Brackish recirculation aquaculture system	Nitrite	Nitrate	Aerobic	Oxygen
Bacteria	JQ900194.1	Nitrospirae	Nitrospira	Nitrospirales	Nitrospiraceae	Nitrospira	Uncultured Nitrospira sp. clone Bw_17_10_HH_clone24	Brackish recirculation aquaculture system	Nitrite	Nitrate	Aerobic	Oxygen
Bacteria	JQ900195.1	Nitrospirae	Nitrospira	Nitrospirales	Nitrospiraceae	Nitrospira	Uncultured Nitrospira sp. clone Bw_17_10_HH_clone23	Brackish recirculation aquaculture system	Nitrite	Nitrate	Aerobic	Oxygen
Bacteria	JQ900196.1	Nitrospirae	Nitrospira	Nitrospirales	Nitrospiraceae	Nitrospira	Uncultured Nitrospira sp. clone Bw_17_10_HH_clone21	Brackish recirculation aquaculture system	Nitrite	Nitrate	Aerobic	Oxygen
Bacteria	JQ900197.1	Nitrospirae	Nitrospira	Nitrospirales	Nitrospiraceae	Nitrospira	Uncultured Nitrospira sp. clone Bb_28_10_HH_clone82	Brackish recirculation aquaculture system	Nitrite	Nitrate	Aerobic	Oxygen
Bacteria	JQ900198.1	Nitrospirae	Nitrospira	Nitrospirales	Nitrospiraceae	Nitrospira	Uncultured Nitrospira sp. clone Bb_28_10_HH_clone81	Brackish recirculation aquaculture system	Nitrite	Nitrate	Aerobic	Oxygen
Bacteria	JQ900199.1	Nitrospirae	Nitrospira	Nitrospirales	Nitrospiraceae	Nitrospira	Uncultured Nitrospira sp. clone Bb_28_10_HH_clone71	Brackish recirculation aquaculture system	Nitrite	Nitrate	Aerobic	Oxygen
Bacteria	JQ900200.1	Nitrospirae	Nitrospira	Nitrospirales	Nitrospiraceae	Nitrospira	Uncultured Nitrospira sp. clone Bb_17_10_HH_clone59	Brackish recirculation aquaculture system	Nitrite	Nitrate	Aerobic	Oxygen
Bacteria	JQ900201.1	Nitrospirae	Nitrospira	Nitrospirales	Nitrospiraceae	Nitrospira	Uncultured Nitrospira sp. clone Bb_17_10_HH_clone55	Brackish recirculation aquaculture system	Nitrite	Nitrate	Aerobic	Oxygen
Bacteria	JX028301.1	Nitrospirae	Nitrospira	Nitrospirales	Nitrospiraceae	Nitrospira	Uncultured Nitrospira sp. clone Sh_28_10_HH_clone3	Brackish recirculation aquaculture system	Nitrite	Nitrate	Aerobic	Oxygen
Bacteria	KC706460.1	Planctomycetes	Planctomycetia	Planctomycetales	n/a	n/a	Planctomycete enrichment culture clone Cb5	North Sea nitrifier enrichment culture	Sodium nitrite	Nitrate	Aerobic	Oxygen
Bacteria	KC706461.1	Planctomycetes	Planctomycetia	Planctomycetales	n/a	n/a	Planctomycete enrichment culture clone Cb1	North Sea nitrifier enrichment culture	Sodium nitrite	Nitrate	Aerobic	Oxygen
Bacteria	KC706462.1	Planctomycetes	Planctomycetia	Planctomycetales	n/a	n/a	Bacterium enrichment culture clone Cb2	North Sea nitrifier enrichment culture	Sodium nitrite	Nitrate	Aerobic	Oxygen
Bacteria	KC706463.1	Planctomycetes	Planctomycetia	Planctomycetales	n/a	n/a	Planctomycete enrichment culture clone Cb3	North Sea nitrifier enrichment culture	Sodium nitrite	Nitrate	Aerobic	Oxygen
Bacteria	KC706464.1	Planctomycetes	Planctomycetia	Planctomycetales	n/a	n/a	Planctomycete enrichment culture clone Cb27	North Sea nitrifier enrichment culture	Sodium nitrite	Nitrate	Aerobic	Oxygen
Bacteria	KC706465.1	n/a	n/a	n/a	n/a	n/a	Bacterium enrichment culture clone Cb8	North Sea nitrifier enrichment culture	Sodium nitrite	Nitrate	Aerobic	Oxygen
Bacteria	KC706466.1	Proteobacteria	Alphaproteobacteria	Rhodobacterales	Rhodobacteraceae	Phaeobacter	Phaeobacter sp. enrichment culture clone Cb13	North Sea nitrifier enrichment culture	Sodium nitrite	Nitrate	Aerobic	Oxygen
Bacteria	KC706467.1	Chloroflexi	Anaerolineae	Anaerolineales	Anaerolineaceae	n/a	Anaerolineaceae bacterium enrichment culture clone Cb14	North Sea nitrifier enrichment culture	Sodium nitrite	Nitrate	Aerobic	Oxygen
Bacteria	KC706468.1	n/a	n/a	n/a	n/a	n/a	Bacterium enrichment culture clone Cb17	North Sea nitrifier enrichment culture	Sodium nitrite	Nitrate	Aerobic	Oxygen
Bacteria	KC706469.1	Planctomycetes	Planctomycetia	Planctomycetales	n/a	n/a	Planctomycete enrichment culture clone Cb19	North Sea nitrifier enrichment culture	Sodium nitrite	Nitrate	Aerobic	Oxygen
Bacteria	KC706470.1	n/a	n/a	n/a	n/a	n/a	Bacterium enrichment culture clone Cb20	North Sea nitrifier enrichment culture	Sodium nitrite	Nitrate	Aerobic	Oxygen
Bacteria	KC706471.1	n/a	n/a	n/a	n/a	n/a	Bacterium enrichment culture clone Cb21	North Sea nitrifier enrichment culture	Sodium nitrite	Nitrate	Aerobic	Oxygen
Bacteria	KC706472.1	Proteobacteria	Alphaproteobacteria	n/a	n/a	n/a	Alpha proteobacterium enrichment culture clone Cb22	North Sea nitrifier enrichment culture	Sodium nitrite	Nitrate	Aerobic	Oxygen
Bacteria	KC706473.1	Proteobacteria	Alphaproteobacteria	n/a	n/a	n/a	Alpha proteobacterium enrichment culture clone Cb25	North Sea nitrifier enrichment culture	Sodium nitrite	Nitrate	Aerobic	Oxygen
Bacteria	KC706474.1	Nitrospirae	n/a	Nitrospirales	Nitrospiraceae	Nitrospira	Uncultured Nitrospira sp. clone P3-4	North Sea nitrifier enrichment culture	Sodium nitrite	Nitrate	Aerobic	Oxygen
Bacteria	KC706475.1	Nitrospirae	n/a	Nitrospirales	Nitrospiraceae	Nitrospira	Uncultured Nitrospira sp. clone P2-17	North Sea nitrifier enrichment culture	Sodium nitrite	Nitrate	Aerobic	Oxygen
Bacteria	KC706476.1	Nitrospirae	n/a	Nitrospirales	Nitrospiraceae	Nitrospira	Uncultured Nitrospira sp. clone P5-20	North Sea nitrifier enrichment culture	Sodium nitrite	Nitrate	Aerobic	Oxygen
Bacteria	KC706477.1	Nitrospirae	n/a	Nitrospirales	Nitrospiraceae	Nitrospira	Uncultured Nitrospira sp. clone P6-15	North Sea nitrifier enrichment culture	Sodium nitrite	Nitrate	Aerobic	Oxygen
Bacteria	KC706478.1	Nitrospirae	n/a	Nitrospirales	Nitrospiraceae	Nitrospira	Uncultured Nitrospira sp. clone P3-7	North Sea nitrifier enrichment culture	Sodium nitrite	Nitrate	Aerobic	Oxygen
Bacteria	KC706479.1	Nitrospirae	n/a	Nitrospirales	Nitrospiraceae	Nitrospira	Uncultured Nitrospira sp. clone P1-15	North Sea nitrifier enrichment culture	Sodium nitrite	Nitrate	Aerobic	Oxygen
Bacteria	AY796333.1	Nitrospirae	n/a	Nitrospirales	Nitrospiraceae	Nitrospira	Nitrospira sp. Ga9-4	Enrichment culture Ga9-4 from a hot spring at the Baikal rift zone	Sodium nitrite	Nitrate	Aerobic	Oxygen
Bacteria	AY796334.1	Nitrospirae	n/a	Nitrospirales	Nitrospiraceae	Nitrospira	Nitrospira sp. GaII	Enrichment culture GaII from a hot spring at the Baikal rift zone	Sodium nitrite	Nitrate	Aerobic	Oxygen
Bacteria	AY796335.1	Nitrospirae	n/a	Nitrospirales	Nitrospiraceae	Nitrospira	Nitrospira sp. Ga3a	Enrichment culture Ga3a from a hot spring at the Baikal rift zone	Sodium nitrite	Nitrate	Aerobic	Oxygen
Bacteria	DQ839562.1	Proteobacteria	Betaproteobacteria	Nitrosomonadales	Gallionellaceae	Candidatus Nitrotoga	Candidatus Nitrotoga arctica clone 6680	Permafrost soil	Nitrite	Nitrate	Aerobic	Oxygen
Bacteria	NR_029287.1	Nitrospirae	n/a	Nitrospirales	Nitrospiraceae	Nitrospira	Nitrospira moscoviensis strain NSP M-1	Corroded iron pipes and radiators of a water heating system	Sodium nitrite (NaNO2)	Nitrate	Aerobic	Oxygen
Bacteria	HQ686082.1	Nitrospirae	n/a	Nitrospirales	Nitrospiraceae	Nitrospira	Nitrospira sp. Ecomares 2.1	Marine recirculation aquaculture biofilter	Nitrite	Nitrate	Aerobic	Oxygen
Bacteria	HQ686083.1	Nitrospirae	n/a	Nitrospirales	Nitrospiraceae	Nitrospira	Nitrospira sp. enrichment culture clone M1-9	Marine recirculation aquaculture biofilter	Nitrite	Nitrate	Aerobic	Oxygen
Bacteria	HQ686084.1	Nitrospirae	n/a	Nitrospirales	Nitrospiraceae	Nitrospira	Nitrospira marina strain 295	Marine recirculation aquaculture biofilter	Nitrite	Nitrate	Aerobic	Oxygen
Bacteria	DQ059545.1	Nitrospirae	n/a	Nitrospirales	Nitrospiraceae	Nitrospira	Candidatus Nitrospira defluvii	Activated sludge	Nitrite	Nitrate	Aerobic	Oxygen
Bacteria	EU055608.1	Nitrospirae	n/a	Nitrospirales	Nitrospiraceae	Nitrospira	Nitrospira sp. enrichment culture clone Aa01	Aplysina aerophoba	Nitrite	Nitrate	Aerobic	Oxygen
Bacteria	HM131833.1	Nitrospirae	n/a	Nitrospirales	Nitrospiraceae	Nitrospira	Nitrospira sp. enrichment culture clone LPTV-F2	Laptev-Sea, Lena Delta/Arctic Ocean sediments	Nitrite	Nitrate	Aerobic	Oxygen
Bacteria	HM131832.1	Nitrospirae	n/a	Nitrospirales	Nitrospiraceae	Nitrospira	Nitrospira sp. enrichment culture clone LPTV-S11	Laptev-Sea, Lena Delta/Arctic Ocean sediments	Nitrite	Nitrate	Aerobic	Oxygen
Bacteria	L11661.1	Proteobacteria	Alphaproteobacteria	Rhizobiales	Bradyrhizobiaceae	Nitrobacter	Nitrobacter winogradskyi strain W	Soil	Sodium nitrite (NaNO2)	Nitrate	Aerobic	Oxygen
Bacteria	L11662.1	Proteobacteria	Alphaproteobacteria	Rhizobiales	Bradyrhizobiaceae	Nitrobacter	Nitrobacter sp LL	Soil	Sodium nitrite (NaNO2)	Nitrate	Aerobic	Oxygen
Bacteria	L11663.1	Proteobacteria	Alphaproteobacteria	Rhizobiales	Bradyrhizobiaceae	Nitrobacter	Nitrobacter hamburgensis strain X14	Soil	Sodium nitrite (NaNO2)	Nitrate	Aerobic	Oxygen
Bacteria	L35501.1	Nitrospirae	n/a	Nitrospirales	Nitrospiraceae	Nitrospira	Nitrospira marina (strain Nb-295)	Various sources	Sodium nitrite (NaNO2)	Nitrate	Aerobic	Oxygen
Bacteria	L35502.1	Proteobacteria	Alphaproteobacteria	Hyphomicrobiales	Bradyrhizobiaceae	Nitrobacter	Nitrobacter hamburgensis (strain Nb14)	Various sources	Sodium nitrite (NaNO2)	Nitrate	Aerobic	Oxygen
Bacteria	L35503.1	Nitrospinae	Nitrospinia	Nitrospinales	Nitrospinaceae	Nitrospina	Nitrospina gracilis (Pacific Ocean isolate)	Various sources	Sodium nitrite (NaNO2)	Nitrate	Aerobic	Oxygen
Bacteria	L35504.1	Nitrospinae	Nitrospinia	Nitrospinales	Nitrospinaceae	Nitrospina	Nitrospina gracilis (Atlantic Ocean isolate)	Various sources	Sodium nitrite (NaNO2)	Nitrate	Aerobic	Oxygen
Bacteria	L35505.1	Proteobacteria	Betaproteobacteria	Nitrosomonadales	Nitrosomonadaceae	Nitrosospira	Nitrosospira briensis (strain C-128)	Various sources	Sodium nitrite (NaNO2)	Nitrate	Aerobic	Oxygen
Bacteria	L35506.1	Proteobacteria	Alphaproteobacteria	Hyphomicrobiales	Bradyrhizobiaceae	Nitrobacter	Nitrobacter winogradskyi (ATCC 25381)	Various sources	Sodium nitrite (NaNO2)	Nitrate	Aerobic	Oxygen
Bacteria	L35507.1	Proteobacteria	Alphaproteobacteria	Hyphomicrobiales	Bradyrhizobiaceae	Nitrobacter	Nitrobacter winogradskyi (ATCC 14123)	Various sources	Sodium nitrite (NaNO2)	Nitrate	Aerobic	Oxygen
Bacteria	L35508.1	Proteobacteria	Betaproteobacteria	Nitrosomonadales	Nitrosomonadaceae	Nitrosospira	Nitrosolobus multiformis (ATCC 25198)	Various sources	Sodium nitrite (NaNO2)	Nitrate	Aerobic	Oxygen
Bacteria	L35509.1	Proteobacteria	Betaproteobacteria	Nitrosomonadales	Nitrosomonadaceae	Nitrosospira	Nitrosolobus multiformis (ATCC 25196)	Various sources	Sodium nitrite (NaNO2)	Nitrate	Aerobic	Oxygen
Bacteria	L35510.1	Proteobacteria	Gammaproteobacteria	Chromatiales	Ectothiorhodospiraceae	Nitrococcus	Nitrococcus mobilis (ATCC 25380)	Various sources	Sodium nitrite (NaNO2)	Nitrate	Aerobic	Oxygen
Bacteria	L35511.1	Proteobacteria	Alphaproteobacteria	Hyphomicrobiales	Bradyrhizobiaceae	Nitrobacter	Nitrobacter sp. (strain R6)	Various sources	Sodium nitrite (NaNO2)	Nitrate	Aerobic	Oxygen
Bacteria	L35512.1	Proteobacteria	Alphaproteobacteria	Hyphomicrobiales	Bradyrhizobiaceae	Nitrobacter	Nitrobacter sp. (ATCC 25385)	Various sources	Sodium nitrite (NaNO2)	Nitrate	Aerobic	Oxygen
Bacteria	L35513.1	Proteobacteria	Alphaproteobacteria	Hyphomicrobiales	Bradyrhizobiaceae	Nitrobacter	Nitrobacter sp. (ATCC 25384)	Various sources	Sodium nitrite (NaNO2)	Nitrate	Aerobic	Oxygen
Bacteria	L35514.1	Proteobacteria	Alphaproteobacteria	Hyphomicrobiales	Bradyrhizobiaceae	Nitrobacter	Nitrobacter sp. (ATCC 25383)	Various sources	Sodium nitrite (NaNO2)	Nitrate	Aerobic	Oxygen
Bacteria	AJ224047.1	Proteobacteria	Alphaproteobacteria	Hyphomonadales	Hyphomonadaceae	Hyphomonas	Hyphomonas sp. clone g14	Lab-scale fluidized bed reactor	Nitrite	Nitrate	Aerobic	Oxygen
Bacteria	AJ224046.1	Nitrospirae	n/a	Nitrospirales	Nitrospiraceae	Nitrospira	Nitrospira sp. clone b37	Lab-scale fluidized bed reactor	Nitrite	Nitrate	Aerobic	Oxygen
Bacteria	AJ224045.1	Nitrospirae	n/a	Nitrospirales	Nitrospiraceae	Nitrospira	Nitrospira sp. clone b9	Lab-scale fluidized bed reactor	Nitrite	Nitrate	Aerobic	Oxygen
Bacteria	AJ224044.1	Nitrospirae	n/a	Nitrospirales	Nitrospiraceae	Nitrospira	Nitrospira sp. clone o14	Lab-scale fluidized bed reactor	Nitrite	Nitrate	Aerobic	Oxygen
Bacteria	AJ224043.1	Nitrospirae	n/a	Nitrospirales	Nitrospiraceae	Nitrospira	Nitrospira sp. clone b21	Lab-scale fluidized bed reactor	Nitrite	Nitrate	Aerobic	Oxygen
Bacteria	AJ224042.1	Nitrospirae	n/a	Nitrospirales	Nitrospiraceae	Nitrospira	Nitrospira sp. clone o9	Lab-scale fluidized bed reactor	Nitrite	Nitrate	Aerobic	Oxygen
Bacteria	AJ224041.1	Nitrospirae	n/a	Nitrospirales	Nitrospiraceae	Nitrospira	Nitrospira sp. clone b30	Lab-scale fluidized bed reactor	Nitrite	Nitrate	Aerobic	Oxygen
Bacteria	AJ224040.1	Nitrospirae	n/a	Nitrospirales	Nitrospiraceae	Nitrospira	Nitrospira sp. clone b18	Lab-scale fluidized bed reactor	Nitrite	Nitrate	Aerobic	Oxygen
Bacteria	AJ224039.1	Nitrospirae	n/a	Nitrospirales	Nitrospiraceae	Nitrospira	Nitrospira sp. clone g6	Lab-scale fluidized bed reactor	Nitrite	Nitrate	Aerobic	Oxygen
Bacteria	AJ224038.1	Nitrospirae	n/a	Nitrospirales	Nitrospiraceae	Nitrospira	Nitrospira sp. clone b2	Lab-scale fluidized bed reactor	Nitrite	Nitrate	Aerobic	Oxygen
Bacteria	LC190436.1	Proteobacteria	Betaproteobacteria	Nitrosomonadales	Gallionellaceae	Candidatus Nitrotoga	Candidatus Nitrotoga sp. AM1	Sandy sediment of eelgrass (Zostera marina)	Nitrite	Nitrate	Aerobic	Oxygen
Bacteria	LC190451.1	Bacteroidetes	Chitinophagia	Chitinophagales	Chitinophagaceae	Sediminibacterium	Uncultured Sediminibacterium sp. clone OTU16-1	Sandy sediment of eelgrass (Zostera marina)	Nitrite	Nitrate	Aerobic	Oxygen
Bacteria	LC190450.1	Proteobacteria	Betaproteobacteria	Burkholderiales	Comamonadaceae	n/a	Uncultured Comamonadaceae clone: OTU15-1	Sandy sediment of eelgrass (Zostera marina)	Nitrite	Nitrate	Aerobic	Oxygen
Bacteria	LC190449.1	Bacteroidetes	Sphingobacteriia	Sphingobacteriales	n/a	n/a	Uncultured Sphingobacteriales clone: OTU14-1	Sandy sediment of eelgrass (Zostera marina)	Nitrite	Nitrate	Aerobic	Oxygen
Bacteria	LC190448.1	Acidobacteria	n/a	n/a	n/a	n/a	Uncultured Acidobacteria clone: OTU13-1	Sandy sediment of eelgrass (Zostera marina)	Nitrite	Nitrate	Aerobic	Oxygen
Bacteria	LC190447.1	Proteobacteria	Deltaproteobacteria	Myxococcales	Kofleriaceae	Haliangium	Uncultured Haliangium sp. clone: OTU12-1	Sandy sediment of eelgrass (Zostera marina)	Nitrite	Nitrate	Aerobic	Oxygen
Bacteria	LC190446.1	Proteobacteria	Gammaproteobacteria	Pseudomonadales	Pseudomonadaceae	Pseudomonas	Uncultured Pseudomonas sp. clone: OTU11-1	Sandy sediment of eelgrass (Zostera marina)	Nitrite	Nitrate	Aerobic	Oxygen
Bacteria	LC190445.1	Proteobacteria	Alphaproteobacteria	Rickettsiales	n/a	n/a	Uncultured Rickettsiales clone: OTU10-1	Sandy sediment of eelgrass (Zostera marina)	Nitrite	Nitrate	Aerobic	Oxygen
Bacteria	LC190444.1	Bacteroidetes	Flavobacteriia	Flavobacteriales	Flavobacteriaceae	Flavobacterium	Uncultured Flavobacterium sp. clone: OTU9-1	Sandy sediment of eelgrass (Zostera marina)	Nitrite	Nitrate	Aerobic	Oxygen
Bacteria	LC190443.1	Proteobacteria	Betaproteobacteria	Nitrosomonadales	Nitrosomonadaceae	n/a	Uncultured Nitrosomonadaceae clone: OTU8-1	Sandy sediment of eelgrass (Zostera marina)	Nitrite	Nitrate	Aerobic	Oxygen
Bacteria	LC190442.1	Proteobacteria	Betaproteobacteria	n/a	n/a	n/a	Uncultured beta proteobacterium clone: OTU7-1	Sandy sediment of eelgrass (Zostera marina)	Nitrite	Nitrate	Aerobic	Oxygen
Bacteria	LC190441.1	Bacteroidetes	Sphingobacteriia	Sphingobacteriales	n/a	n/a	Uncultured Sphingobacteriales clone: OTU6-1	Sandy sediment of eelgrass (Zostera marina)	Nitrite	Nitrate	Aerobic	Oxygen
Bacteria	LC190440.1	Bacteroidetes	Sphingobacteriia	Sphingobacteriales	n/a	n/a	Uncultured Sphingobacteriales clone: OTU5-2	Sandy sediment of eelgrass (Zostera marina)	Nitrite	Nitrate	Aerobic	Oxygen
Bacteria	LC190439.1	Proteobacteria	Gammaproteobacteria	Nevskiales	Sinobacteraceae	Nevskia	Uncultured Nevskia sp. clone: OTU4-2	Sandy sediment of eelgrass (Zostera marina)	Nitrite	Nitrate	Aerobic	Oxygen
Bacteria	LC190438.1	Acidobacteria	Blastocatellia	Blastocatellales	Blastocatellaceae	Blastocatella	Uncultured Blastocatella sp. clone: OTU3-2	Sandy sediment of eelgrass (Zostera marina)	Nitrite	Nitrate	Aerobic	Oxygen
Bacteria	LC190437.1	Proteobacteria	Betaproteobacteria	Burkholderiales	Comamonadaceae	n/a	Uncultured Comamonadaceae clone: OTU2-4	Sandy sediment of eelgrass (Zostera marina)	Nitrite	Nitrate	Aerobic	Oxygen

## Sheet: Fungal_Nitrifiers
Organism	Accesion Number	Phylum	Class	Order	Family	Genus	Microorganism	Isolation source	Electron donor/Energy Source	Final product	Respiration/Fermentative Growth	Electron acceptor
Fungi	KU221331.1	Ascomycota	Eurotiomycetes	Eurotiales	Thermoascaceae	Paecilomyces	Byssochlamys spectabilis strain HL	Chicken manure	Glucose	Nitrate, Nitrite	Aerobic	Ammonium sulphate
Fungi	n/a	Mucoromycota	Mucoromycetes	Mucorales	Cunninghamellaceae	Absidia	Absidia cylindrospora	Acid Forest soil	β-alanine	Nitrate, Nitrite	Aerobic	Ammonium sulphate
Fungi	n/a	Ascomycota	Eurotiomycetes	Eurotiales	Aspergillaceae	Aspergillus	Aspergillus flavus ATCC1003	Various sources	Sucrose	Nitrate, Nitrite	Aerobic	Ammonium sulphate or Peptone
Fungi	n/a	Ascomycota	Eurotiomycetes	Eurotiales	Aspergillaceae	Aspergillus	Aspergillus flavus ATCC9296	Various sources	Sucrose	Nitrate, Nitrite	Aerobic	Ammonium sulphate or Peptone
Fungi	n/a	Ascomycota	Eurotiomycetes	Eurotiales	Aspergillaceae	Aspergillus	Aspergillus flavus ATCC10124	Various sources	Sucrose	Nitrate, Nitrite	Aerobic	Ammonium sulphate or Peptone
Fungi	n/a	Ascomycota	Eurotiomycetes	Eurotiales	Aspergillaceae	Aspergillus	Aspergillus flavus ATCC11495	Various sources	Sucrose	Nitrate, Nitrite	Aerobic	Ammonium sulphate or Peptone
Fungi	n/a	Ascomycota	Eurotiomycetes	Eurotiales	Aspergillaceae	Aspergillus	Aspergillus flavus NRRL1779	Various sources	Sucrose	Nitrate, Nitrite	Aerobic	Ammonium sulphate or Peptone
Fungi	n/a	Ascomycota	Eurotiomycetes	Eurotiales	Aspergillaceae	Aspergillus	Aspergillus flavus NRRL1819	Various sources	Sucrose	Nitrate, Nitrite	Aerobic	Ammonium sulphate or Peptone
Fungi	n/a	Ascomycota	Eurotiomycetes	Eurotiales	Aspergillaceae	Aspergillus	Aspergillus flavus IZ (15)	Various sources	Sucrose	Nitrate, Nitrite	Aerobic	Ammonium sulphate or Peptone
Fungi	n/a	Ascomycota	Eurotiomycetes	Eurotiales	Aspergillaceae	Aspergillus	Aspergillus flavus IZ (1219)	Various sources	Sucrose	Nitrate, Nitrite	Aerobic	Ammonium sulphate or Peptone
Fungi	n/a	Ascomycota	Eurotiomycetes	Eurotiales	Aspergillaceae	Aspergillus	Aspergillus flavus Schmidt	Various sources	Sucrose	Nitrate, Nitrite	Aerobic	Ammonium sulphate or Peptone
Fungi	n/a	Ascomycota	Eurotiomycetes	Eurotiales	Aspergillaceae	Aspergillus	Aspergillus flavus Bush	Various sources	Sucrose	Nitrate, Nitrite	Aerobic	Ammonium sulphate or Peptone
Fungi	n/a	Ascomycota	Eurotiomycetes	Eurotiales	Aspergillaceae	Aspergillus	Aspergillus oryzae ATCC9102	Various sources	Sucrose	Nitrate, Nitrite	Aerobic	Ammonium sulphate or Peptone
Fungi	n/a	Ascomycota	Eurotiomycetes	Eurotiales	Aspergillaceae	Aspergillus	Aspergillus oryzae NRRL1809	Various sources	Sucrose	Nitrate, Nitrite	Aerobic	Ammonium sulphate or Peptone
Fungi	n/a	Ascomycota	Eurotiomycetes	Eurotiales	Aspergillaceae	Aspergillus	Aspergillus oryzae NRRL1988	Various sources	Sucrose	Nitrate, Nitrite	Aerobic	Ammonium sulphate or Peptone
Fungi	n/a	Ascomycota	Eurotiomycetes	Eurotiales	Aspergillaceae	Aspergillus	Aspergillus wentii NRRL1599	Various sources	Sucrose	Nitrate, Nitrite	Aerobic	Ammonium sulphate or Peptone
Fungi	n/a	Ascomycota	Eurotiomycetes	Eurotiales	Aspergillaceae	Aspergillus	Aspergillus wentii NRRL1778	Various sources	Sucrose	Nitrate, Nitrite	Aerobic	Ammonium sulphate or Peptone
Fungi	n/a	Ascomycota	Eurotiomycetes	Eurotiales	Aspergillaceae	Aspergillus	Aspergillus wentii IZ (1220)	Various sources	Sucrose	Nitrate, Nitrite	Aerobic	Ammonium sulphate or Peptone
Fungi	n/a	Ascomycota	Eurotiomycetes	Eurotiales	Aspergillaceae	Penicillium	Penicillium venetum SM 683	Various sources	Sucrose	Nitrate, Nitrite	Aerobic	Ammonium sulphate or Peptone
Fungi	n/a	Ascomycota	Sordariomycetes	Hypocreales	Cordycipitaceae	Akanthomyces	Verticillium lecanii	Forest soil	Peptone solution	Nitrate, Nitrite	Aerobic	Peptone solution
Fungi	n/a	Ascomycota	Eurotiomycetes	Eurotiales	Aspergillaceae	Aspergillus	Aspergillus flavus Link ex Fries	Contaminated cotton seed	Sucrose	Nitrate	Aerobic	Ammonium sulphate or Peptone
Fungi	n/a	Ascomycota	Eurotiomycetes	Eurotiales	Aspergillaceae	Aspergillus	Aspergillus parasiticus Speare	Contaminated cotton seed	Sucrose	Nitrate	Aerobic	Ammonium sulphate or Peptone

## Sheet: Bacterial_denitrifiers
Organism	Accesion Number	Phylum	Class	Order	Family	Genus	Microorganism	Isolation source	Electron donor/Energy Source	Final product	Respiration/Fermentative Growth
Bacteria	AB286179.1	Proteobacteria	Gammaproteobacteria	Xanthomonadales	Rhodanobacteraceae	Rhodanobacter	Rhodanobacter thiooxydans LCS2	Biofilm of sulphur particle autotrophic denitrification process	D-glucose/ Sulphur	Nitrite	Aerobic
Bacteria	AF534573.1	Proteobacteria	Alphaproteobacteria	Rhizobiales	Phyllobacteriaceae	Nitratireductor	Nitratireductor aquibiodomus NL21	Marine methanol-fed denitrification reactor	Methanol, Citrate	Nitrite	Falcultative aerobic
Bacteria	AM229317.1	Proteobacteria	Gammaproteobacteria	Oceanospirillales	Halomonadaceae	Halomonas	Halomonas denitrificans strain M29T	Saline water	Propionate	Nitrite	Aerobic
Bacteria	KF740333.1	Proteobacteria	Betaproteobacteria	Burkholderiales	Comamonadaceae	Ramlibacter	Ramlibacter alkalitolerans strain CJ661	Ginseng soil	Gelatin	Nitrite	Aerobic
Bacteria	JF937066.1	Actinobacteria	N/A	Propionibacteriales	Nocardioidaceae	Nocardioides	Nocardioides daejeonensis strain MJ31	Sewage disposal plant sludge	Citrate	Nitrite	Aerobic
Bacteria	HQ246164.1	Actinobacteria	N/A	Propionibacteriales	Nocardioidaceae	Nocardioides	Nocardioides daeguensis strain 2C1-5	Activated sludge of an industrial wastewater treatment plant	Sucrose	Nitrite	Aerobic
Bacteria	EU837269.1	Proteobacteria	Gammaproteobacteria	Chromatiales	Ectothiorhodospiraceae	Thioalbus	Thioalbus denitrificans strain SU4T	Enrichment culture	Thiosulfate	Nitrite	Anaerobic
Bacteria	AB889689.1	Proteobacteria	Epsilonproteobacteria	N/A	N/A	Sulfurovum	Sulfurovum aggregans	A deep-sea hydrothermal vent chimney collected from the Central Indian Ridge	H2	Nitrite	Anaerobic
Bacteria	AB053951.1	Proteobacteria	Epsilonproteobacteria	Campylobacterales	Helicobacteraceae	Sulfuricurvum	Sulfuricurvum kujiense DSM 16994	Underground crude oil storage cavity	Thiosulfate, Hydrogen, Elemental sulfur	Nitrite	Anaerobic
Bacteria	AY193888.1	Firmicutes	Bacilli	Bacillales	Bacillaceae	Geobacillus	Geobacillus gargensis	Hot spring	Sucrose	Nitrite	Anaerobic
Bacteria	EU477772.1	Firmicutes	Bacilli	Bacillales	Bacillaceae	Geobacillus	Geobacillus thermodenitrificans strain F84a	High temperature well-pipeline	N/A	Nitrite	Anaerobic
Bacteria	N/A	Firmicutes	Bacilli	Bacillales	Bacillaceae	Geobacillus	Geobacillus strain 10-1	Shallow marine vents	Glucose	Nitrite	Anaerobic
Bacteria	AB917594.1	Proteobacteria	Gammaproteobacteria	Xanthomonadales	Rhodanobacteraceae	Mizugakiibacter	Mizugakiibacter sediminis strain skMP5T	Freshwater lake	Gelatin	Nitrite	Anaerobic
Bacteria	LC131141.1	Proteobacteria	Gammaproteobacteria	Chromatiales	Granulosicoccaceae	Sulfuriflexus	Sulfuriflexus mobilis strain aks1T	Brackish lake sediment	Thiosulfate, Elemental sulfur	Nitrite	Anaerobic
Bacteria	DQ836238.1	Proteobacteria	Gammaproteobacteria	Chromatiales	Ectothiorhodospiraceae	Thiohalomonas	Thiohalomonas nitratireducens strain HRHd 3sp	Hypersaline lake	Thiosulfate	Nitrite	Anaerobic
Bacteria	NR_025239.1	Proteobacteria	Gammaproteobacteria	Chromatiales	Ectothiorhodospiraceae	Thioalkalivibrio	Thioalkalispira microaerophila strain ALEN 1	Soda-lake sediment	Thiosulfate	Nitrite	Anaerobic
Bacteria	AB828155.1	Firmicutes	Bacilli	Bacillales	Alicyclobacillaceae	Effusibacillus	Effusibacillus lacus	Freshwater lake	Galactose	Nitrite	Anaerobic
Bacteria	LC005593.1	Proteobacteria	Betaproteobacteria	Nitrosomonadales	Gallionellaceae	Sulfuriferula	Sulfuriferula multivorans strain TTNT	Freshwater lake	Thiosulfate, Elemental sulfur	Nitrite	Anaerobic
Bacteria	AM050346.1	Firmicutes	Bacilli	Bacillales	Bacillaceae	Vulcanibacillus	Vulcanibacillus modesticaldus strain BRT	Deep-sea hydrothermal vent	Various compounds	Nitrite	Anaerobic
Bacteria	AJ430586.1	Deinococcus-Thermus	Deinococci	Thermales	Thermaceae	Oceanithermus	Oceanithermus profundus DSM 14977	Deep-sea hydrothermal vent	Sucrose	Nitrite	Anaerobic
Bacteria	KR872395.1	Planctomycetes	Planctomycetia	Planctomycetales	Planctomycetaceae	Thermostilla	Thermostilla marina strain SVX8	Shallow submarine hydrothermal vent	Thiosulfate, Elemental sulfur	Nitrite	Anaerobic
Bacteria	AB971837.1	Proteobacteria	Gammaproteobacteria	Oceanospirillales	Halomonadaceae	Halomonas	Halomonas sediminicola strain CPS11	Salt pond	Various compounds	Nitrite	Anaerobic
Bacteria	EF442769.1	Proteobacteria	Gammaproteobacteria	Oceanospirillales	Halomonadaceae	Halomonas	Halomonas sabkhae strain 5-3	Hypersaline salt lake	Various compounds	Nitrite	Anaerobic
Bacteria	AJ271864.1	Proteobacteria	Gammaproteobacteria	Oceanospirillales	Halomonadaceae	Halomonas	Halomonas maura strain S-31	Saline soil	Various compounds	Nitrite	Anaerobic
Bacteria	DQ665839.1	Proteobacteria	Alphaproteobacteria	Rhodospirillales	Rhodospirillaceae	Nisaea	Nisaea nitritireducens strain DR41_18	Coastal surface waters	Various compounds	Nitrite	Anaerobic
Bacteria	KF620485.1	Proteobacteria	Gammaproteobacteria	Pseudomonadales	Pseudomonadaceae	Pseudomonas	Pseudomonas sp. C3	Activated sludge	Sodium succinate	Nitrite	Aerobic
Bacteria	EF626692.1	Proteobacteria	Betaproteobacteria	Neisseriales	Chromobacteriaceae	Pseudogulbenkiania	Beta proteobacterium KMU-BP-5	Cold Spring	Various compounds	Nitrite	Anaerobic
Bacteria	AJ489332.1	Proteobacteria	Gammaproteobacteria	Pseudomonadales	Pseudomonadaceae	Pseudomonas	Pseudomonas sp. Lgg5.1	freshwater sediment	Sodium succinate	Nitrite	Anaerobic
Bacteria	AJ489333.1	Firmicutes	Bacilli	Bacillales	Bacillaceae	Bacillus	Bacillus sp. Lgg5.2	freshwater sediment	Sodium succinate	Nitrite	Anaerobic
Bacteria	AJ489334.1	Proteobacteria	Gammaproteobacteria	Pseudomonadales	Pseudomonadaceae	Pseudomonas	Pseudomonas sp. Lgg5.3	freshwater sediment	Sodium succinate	Nitrite	Anaerobic
Bacteria	AJ489335.1	Firmicutes	Bacilli	Bacillales	Bacillaceae	Bacillus	Bacillus sp. Lgg5.4	freshwater sediment	Sodium succinate	Nitrite	Anaerobic
Bacteria	AJ489336.1	Proteobacteria	Gammaproteobacteria	Enterobacterales	Enterobacteriaceae	Enterobacter	Enterobacter sp. Lgg5.6	freshwater sediment	Sodium succinate	Nitrite	Anaerobic
Bacteria	AJ489337.1	Proteobacteria	Gammaproteobacteria	Aeromonadales	Aeromonadaceae	Aeromonas	Aeromonas sp. Lgg5.7	freshwater sediment	Sodium succinate	Nitrite	Anaerobic
Bacteria	AJ489338.1	Proteobacteria	Gammaproteobacteria	Enterobacterales	Yersiniaceae	Rahnella	Rahnella sp. Lgg5.8	freshwater sediment	Sodium succinate	Nitrite	Anaerobic
Bacteria	AJ489339.1	Proteobacteria	Gammaproteobacteria	Aeromonadales	Aeromonadaceae	Aeromonas	Aeromonas sp. Lgg5.9	freshwater sediment	Sodium succinate	Nitrite	Anaerobic
Bacteria	AJ489340.1	Firmicutes	Bacilli	Bacillales	Bacillaceae	Bacillus	Bacillus sp. Lgg5.10	freshwater sediment	Sodium succinate	Nitrite	Anaerobic
Bacteria	AJ489341.1	Firmicutes	Bacilli	Bacillales	Bacillaceae	Bacillus	Bacillus sp. Lgg5.11	freshwater sediment	Sodium succinate	Nitrite	Anaerobic
Bacteria	AJ489343.1	Proteobacteria	Gammaproteobacteria	Enterobacterales	Enterobacteriaceae	Enterobacter	Enterobacter sp. Lgg10.2	freshwater sediment	Sodium succinate	Nitrite	Anaerobic
Bacteria	AJ489345.1	Proteobacteria	Gammaproteobacteria	Enterobacterales	Erwiniaceae	Erwinia	Erwinia sp. Lgg10.4	freshwater sediment	Sodium succinate	Nitrite	Anaerobic
Bacteria	AJ489347.1	Firmicutes	Bacilli	Bacillales	Bacillaceae	Bacillus	Bacillus sp. Lgg10.6	freshwater sediment	Sodium succinate	Nitrite	Anaerobic
Bacteria	AJ489349.1	Firmicutes	Bacilli	Bacillales	Bacillaceae	Bacillus	Bacillus sp. Lgg10.10	freshwater sediment	Sodium succinate	Nitrite	Anaerobic
Bacteria	AJ489350.1	Firmicutes	Bacilli	Bacillales	Bacillaceae	Bacillus	Bacillus sp. Lgg10.11	freshwater sediment	Sodium succinate	Nitrite	Anaerobic
Bacteria	AJ489351.1	Firmicutes	Bacilli	Bacillales	Bacillaceae	Bacillus	Bacillus sp. Lgg10.12	freshwater sediment	Sodium succinate	Nitrite	Anaerobic
Bacteria	AJ489352.1	Firmicutes	Bacilli	Bacillales	Bacillaceae	Bacillus	Bacillus sp. Lgg10.13	freshwater sediment	Sodium succinate	Nitrite	Anaerobic
Bacteria	AJ489353.1	Firmicutes	Bacilli	Bacillales	Bacillaceae	Bacillus	Bacillus sp. Lgg10.14	freshwater sediment	Sodium succinate	Nitrite	Anaerobic
Bacteria	AJ489354.1	Firmicutes	Bacilli	Bacillales	Bacillaceae	Bacillus	Bacillus sp. Lgg10.15	freshwater sediment	Sodium succinate	Nitrite	Anaerobic
Bacteria	AJ489355.1	Proteobacteria	Gammaproteobacteria	Enterobacterales	Enterobacteriaceae	Enterobacter	Enterobacter sp. Lgg10.16	freshwater sediment	Sodium succinate	Nitrite	Anaerobic
Bacteria	AJ489356.1	Firmicutes	Bacilli	Bacillales	Bacillaceae	Bacillus	Bacillus sp. Lgg10.18	freshwater sediment	Sodium succinate	Nitrite	Anaerobic
Bacteria	AJ489357.1	Firmicutes	Bacilli	Bacillales	Bacillaceae	Bacillus	Bacillus sp. Lgg15.1	freshwater sediment	Sodium succinate	Nitrite	Anaerobic
Bacteria	AJ489358.1	Firmicutes	Bacilli	Bacillales	Staphylococcaceae	Staphylococcus	Staphylococcus sp. Lgg15.2	freshwater sediment	Sodium succinate	Nitrite	Anaerobic
Bacteria	AJ489359.1	Firmicutes	Bacilli	Bacillales	Paenibacillaceae	Paenibacillus	Paenibacillus sp. Lgg15.3	freshwater sediment	Sodium succinate	Nitrite	Anaerobic
Bacteria	AJ489360.1	Firmicutes	Bacilli	Bacillales	Bacillaceae	Bacillus	Bacillus sp. Lgg15.4	freshwater sediment	Sodium succinate	Nitrite	Anaerobic
Bacteria	AJ489361.1	Firmicutes	Bacilli	Bacillales	Bacillaceae	Bacillus	Bacillus sp. Lgg15.5	freshwater sediment	Sodium succinate	Nitrite	Anaerobic
Bacteria	AJ489362.1	Actinobacteria	N/A	Corynebacteriales	Nocardiaceae	Rhodococcus	Rhodococcus sp. Lgg15.6	freshwater sediment	Sodium succinate	Nitrite	Anaerobic
Bacteria	AJ489363.1	Firmicutes	Bacilli	Bacillales	Staphylococcaceae	Staphylococcus	Staphylococcus sp. Lgg15.7	freshwater sediment	Sodium succinate	Nitrite	Anaerobic
Bacteria	AJ489364.1	Firmicutes	Bacilli	Bacillales	Bacillaceae	Bacillus	Bacillus sp. Lgg15.8	freshwater sediment	Sodium succinate	Nitrite	Anaerobic
Bacteria	AJ489365.1	Actinobacteria	N/A	Micrococcales	Cellulomonadaceae	Oerskovia	Oerskovia sp. Lgg15.9	freshwater sediment	Sodium succinate	Nitrite	Anaerobic
Bacteria	AJ489366.1	Firmicutes	Bacilli	Bacillales	Paenibacillaceae	Paenibacillus	Paenibacillus sp. Lgg15.10	freshwater sediment	Sodium succinate	Nitrite	Anaerobic
Bacteria	AJ489367.1	Firmicutes	Bacilli	Bacillales	Bacillaceae	Bacillus	Bacillus sp. Lgg15.11	freshwater sediment	Sodium succinate	Nitrite	Anaerobic
Bacteria	AJ489368.1	Firmicutes	Bacilli	Bacillales	Paenibacillaceae	Paenibacillus	Paenibacillus sp. Lgg15.12	freshwater sediment	Sodium succinate	Nitrite	Anaerobic
Bacteria	AJ489369.1	Proteobacteria	Gammaproteobacteria	Enterobacterales	Pectobacteriaceae	Pectobacterium	Pectobacterium sp. Lgg15.13	freshwater sediment	Sodium succinate	Nitrite	Anaerobic
Bacteria	AJ489370.1	Proteobacteria	Gammaproteobacteria	Enterobacterales	Pectobacteriaceae	Pectobacterium	Pectobacterium sp. Lgg15.14	freshwater sediment	Sodium succinate	Nitrite	Anaerobic
Bacteria	AJ489371.1	Proteobacteria	Gammaproteobacteria	Enterobacterales	Pectobacteriaceae	Pectobacterium	Paenibacillus sp. Lgg15.15	freshwater sediment	Sodium succinate	Nitrite	Anaerobic
Bacteria	AJ489372.1	Firmicutes	Bacilli	Bacillales	Bacillaceae	Bacillus	Bacillus sp. Lgg20.1	freshwater sediment	Sodium succinate	Nitrite	Anaerobic
Bacteria	AJ489373.1	Firmicutes	Bacilli	Bacillales	Bacillaceae	Bacillus	Bacillus sp. Lgg20.2	freshwater sediment	Sodium succinate	Nitrite	Anaerobic
Bacteria	AJ489374.1	Firmicutes	Bacilli	Bacillales	Paenibacillaceae	Paenibacillus	Paenibacillus sp. Lgg20.3	freshwater sediment	Sodium succinate	Nitrite	Anaerobic
Bacteria	AJ489375.1	Actinobacteria	N/A	Micrococcales	Micrococcaceae	Micrococcus	Micrococcus sp. Lgg20.4	freshwater sediment	Sodium succinate	Nitrite	Anaerobic
Bacteria	AJ489376.1	Firmicutes	Bacilli	Bacillales	Bacillaceae	Bacillus	Bacillus sp. Lgg20.5	freshwater sediment	Sodium succinate	Nitrite	Anaerobic
Bacteria	AJ489377.1	Firmicutes	Bacilli	Bacillales	Paenibacillaceae	Paenibacillus	Paenibacillus sp. Lgg20.6	freshwater sediment	Sodium succinate	Nitrite	Anaerobic
Bacteria	AJ489378.1	Firmicutes	Bacilli	Bacillales	Bacillaceae	Bacillus	Bacillus sp. Lgg20.7	freshwater sediment	Sodium succinate	Nitrite	Anaerobic
Bacteria	AJ489379.1	Firmicutes	Bacilli	Bacillales	Bacillaceae	Bacillus	Bacillus sp. Lgg20.8	freshwater sediment	Sodium succinate	Nitrite	Anaerobic
Bacteria	AJ489380.1	Proteobacteria	Gammaproteobacteria	Enterobacterales	Erwiniaceae	Erwinia	Erwinia sp. Lgg20.9	freshwater sediment	Sodium succinate	Nitrite	Anaerobic
Bacteria	AJ489381.1	Firmicutes	Bacilli	Bacillales	Paenibacillaceae	Paenibacillus	Paenibacillus sp. Lgg20.10	freshwater sediment	Sodium succinate	Nitrite	Anaerobic
Bacteria	AJ489382.1	Firmicutes	Bacilli	Bacillales	Paenibacillaceae	Paenibacillus	Paenibacillus sp. Lgg20.11	freshwater sediment	Sodium succinate	Nitrite	Anaerobic
Bacteria	AJ489383.1	Firmicutes	Bacilli	Bacillales	Bacillaceae	Bacillus	Bacillus sp. Lgg20.12	freshwater sediment	Sodium succinate	Nitrite	Anaerobic
Bacteria	AJ489384.1	Firmicutes	Bacilli	Bacillales	Bacillaceae	Bacillus	Bacillus sp. Lgg20.13	freshwater sediment	Sodium succinate	Nitrite	Anaerobic
Bacteria	KT380544.1	Proteobacteria	Gammaproteobacteria	Pseudomonadales	Pseudomonadaceae	Pseudomonas	Pseudomonas stutzeri strain W1	Overlaying water in Liangshui river of Beijing	Sodium Citrate	Nitrite	Aerobic
Bacteria	KT380545.1	Actinobacteria	N/A	Corynebacteriales	Gordoniaceae	Gordonia	Gordonia terrae strain W3	Overlaying water in Liangshui river of Beijing	Sodium Citrate	Nitrite	Aerobic
Bacteria	KT380546.1	Proteobacteria	Gammaproteobacteria	Xanthomonadales	Xanthomonadaceae	Stenotrophomonas	Stenotrophomonas acidaminiphila strain W4	Overlaying water in Liangshui river of Beijing	Sodium Citrate	Nitrite	Aerobic
Bacteria	KT380547.1	Actinobacteria	N/A	Corynebacteriales	Gordoniaceae	Gordonia	Gordonia malaquae strain W9	Overlaying water in Liangshui river of Beijing	Sodium Citrate	Nitrite	Aerobic
Bacteria	KT380548.1	Proteobacteria	Gammaproteobacteria	Pseudomonadales	Pseudomonadaceae	Pseudomonas	Pseudomonas putida strain W27	Overlaying water in Liangshui river of Beijing	Sodium Citrate	Nitrite	Aerobic
Bacteria	KT380549.1	Proteobacteria	Gammaproteobacteria	Pseudomonadales	Pseudomonadaceae	Pseudomonas	Pseudomonas sp. W37	Overlaying water in Liangshui river of Beijing	Sodium Citrate	Nitrite	Aerobic
Bacteria	KT380550.1	Proteobacteria	Gammaproteobacteria	Pseudomonadales	Pseudomonadaceae	Pseudomonas	Pseudomonas stutzeri strain W43	Overlaying water in Liangshui river of Beijing	Sodium Citrate	Nitrite	Aerobic
Bacteria	KT380551.1	Proteobacteria	Betaproteobacteria	Burkholderiales	Comamonadaceae	Comamonas	Comamonas terrigena strain W2	Overlaying water in Liangshui river of Beijing	Sodium Citrate	Nitrite	Aerobic
Bacteria	KT380552.1	Proteobacteria	Alphaproteobacteria	Rhodobacterales	Rhodobacteraceae	Paracoccus	Paracoccus versutus strain W1_5	Overlaying water in Liangshui river of Beijing	Sodium Citrate	Nitrite	Aerobic
Bacteria	KT380553.1	Proteobacteria	Gammaproteobacteria	Pseudomonadales	Pseudomonadaceae	Pseudomonas	Pseudomonas mendocina strain W6	Overlaying water in Liangshui river of Beijing	Sodium Citrate	Nitrite	Aerobic
Bacteria	KT380554.1	Proteobacteria	Gammaproteobacteria	Pseudomonadales	Pseudomonadaceae	Pseudomonas	Pseudomonas sp. W7(2015)	Overlaying water in Liangshui river of Beijing	Sodium Citrate	Nitrite	Aerobic
Bacteria	KT380555.1	Proteobacteria	Gammaproteobacteria	Xanthomonadales	Xanthomonadaceae	Stenotrophomonas	Stenotrophomonas terrae strain W8	Overlaying water in Liangshui river of Beijing	Sodium Citrate	Nitrite	Aerobic
Bacteria	KT380556.1	Actinobacteria	N/A	Micrococcales	Micrococcaceae	Paenarthrobacter	Arthrobacter ureafaciens strain W10	Overlaying water in Liangshui river of Beijing	Sodium Citrate	Nitrite	Aerobic
Bacteria	KT380557.1	Proteobacteria	Gammaproteobacteria	Pseudomonadales	Pseudomonadaceae	Pseudomonas	Pseudomonas stutzeri strain W11	Overlaying water in Liangshui river of Beijing	Sodium Citrate	Nitrite	Aerobic
Bacteria	KT380558.1	Proteobacteria	Gammaproteobacteria	Pseudomonadales	Pseudomonadaceae	Pseudomonas	Pseudomonas stutzeri strain W12	Overlaying water in Liangshui river of Beijing	Sodium Citrate	Nitrite	Aerobic
Bacteria	KT380559.1	Proteobacteria	Gammaproteobacteria	Pseudomonadales	Pseudomonadaceae	Pseudomonas	Pseudomonas stutzeri strain W13	Overlaying water in Liangshui river of Beijing	Sodium Citrate	Nitrite	Aerobic
Bacteria	KT380560.1	Proteobacteria	Alphaproteobacteria	Rhizobiales	Brucellaceae	Pseudochrobactrum	Pseudochrobactrum saccharolyticum strain W14	Overlaying water in Liangshui river of Beijing	Sodium Citrate	Nitrite	Aerobic
Bacteria	KT380561.1	Proteobacteria	Gammaproteobacteria	Pseudomonadales	Pseudomonadaceae	Pseudomonas	Pseudomonas stutzeri strain W15	Overlaying water in Liangshui river of Beijing	Sodium Citrate	Nitrite	Aerobic
Bacteria	KT380562.1	Proteobacteria	Gammaproteobacteria	Pseudomonadales	Pseudomonadaceae	Pseudomonas	Pseudomonas mendocina strain W16	Overlaying water in Liangshui river of Beijing	Sodium Citrate	Nitrite	Aerobic
Bacteria	KT380563.1	Proteobacteria	Gammaproteobacteria	Pseudomonadales	Pseudomonadaceae	Pseudomonas	Pseudomonas putida strain W17	Overlaying water in Liangshui river of Beijing	Sodium Citrate	Nitrite	Aerobic
Bacteria	KT380564.1	Proteobacteria	Gammaproteobacteria	Pseudomonadales	Pseudomonadaceae	Pseudomonas	Pseudomonas stutzeri strain W18	Overlaying water in Liangshui river of Beijing	Sodium Citrate	Nitrite	Aerobic
Bacteria	KT380565.1	Proteobacteria	Gammaproteobacteria	Pseudomonadales	Pseudomonadaceae	Pseudomonas	Pseudomonas mendocina strain W19	Overlaying water in Liangshui river of Beijing	Sodium Citrate	Nitrite	Aerobic
Bacteria	KT380566.1	Proteobacteria	Gammaproteobacteria	Pseudomonadales	Pseudomonadaceae	Pseudomonas	Pseudomonas mendocina strain W20	Overlaying water in Liangshui river of Beijing	Sodium Citrate	Nitrite	Aerobic
Bacteria	KT380567.1	Proteobacteria	Gammaproteobacteria	Pseudomonadales	Pseudomonadaceae	Pseudomonas	Pseudomonas stutzeri strain W21	Overlaying water in Liangshui river of Beijing	Sodium Citrate	Nitrite	Aerobic
Bacteria	KT380568.1	Proteobacteria	Gammaproteobacteria	Pseudomonadales	Pseudomonadaceae	Pseudomonas	Pseudomonas mendocina strain W22	Overlaying water in Liangshui river of Beijing	Sodium Citrate	Nitrite	Aerobic
Bacteria	KT380569.1	Proteobacteria	Gammaproteobacteria	Pseudomonadales	Pseudomonadaceae	Pseudomonas	Pseudomonas sp. W23	Overlaying water in Liangshui river of Beijing	Sodium Citrate	Nitrite	Aerobic
Bacteria	KT380570.1	Proteobacteria	Alphaproteobacteria	Rhizobiales	Brucellaceae	Ochrobactrum	Ochrobactrum rhizosphaerae strain W24	Overlaying water in Liangshui river of Beijing	Sodium Citrate	Nitrite	Aerobic
Bacteria	KT380571.1	Proteobacteria	Gammaproteobacteria	Pseudomonadales	Pseudomonadaceae	Pseudomonas	Pseudomonas stutzeri strain W25	Overlaying water in Liangshui river of Beijing	Sodium Citrate	Nitrite	Aerobic
Bacteria	KT380572.1	Proteobacteria	Gammaproteobacteria	Pseudomonadales	Pseudomonadaceae	Pseudomonas	Pseudomonas mendocina strain W26	Overlaying water in Liangshui river of Beijing	Sodium Citrate	Nitrite	Aerobic
Bacteria	KT380573.1	Proteobacteria	Gammaproteobacteria	Pseudomonadales	Pseudomonadaceae	Pseudomonas	Pseudomonas stutzeri strain W28	Overlaying water in Liangshui river of Beijing	Sodium Citrate	Nitrite	Aerobic
Bacteria	KT380574.1	Proteobacteria	Gammaproteobacteria	Pseudomonadales	Pseudomonadaceae	Pseudomonas	Pseudomonas mendocina strain W29	Overlaying water in Liangshui river of Beijing	Sodium Citrate	Nitrite	Aerobic
Bacteria	KT380575.1	Proteobacteria	Alphaproteobacteria	Rhodobacterales	Rhodobacteraceae	Pannonibacter	Pannonibacter phragmitetus strain W30	Overlaying water in Liangshui river of Beijing	Sodium Citrate	Nitrite	Aerobic
Bacteria	KT380576.1	Proteobacteria	Gammaproteobacteria	Pseudomonadales	Pseudomonadaceae	Pseudomonas	Pseudomonas stutzeri strain W31	Overlaying water in Liangshui river of Beijing	Sodium Citrate	Nitrite	Aerobic
Bacteria	KT380577.1	Proteobacteria	Gammaproteobacteria	Pseudomonadales	Pseudomonadaceae	Pseudomonas	Pseudomonas stutzeri strain W32	Overlaying water in Liangshui river of Beijing	Sodium Citrate	Nitrite	Aerobic
Bacteria	KT380578.1	Proteobacteria	Gammaproteobacteria	Pseudomonadales	Pseudomonadaceae	Pseudomonas	Pseudomonas mendocina strain W33	Overlaying water in Liangshui river of Beijing	Sodium Citrate	Nitrite	Aerobic
Bacteria	KT380579.1	Proteobacteria	Gammaproteobacteria	Pseudomonadales	Pseudomonadaceae	Pseudomonas	Pseudomonas stutzeri strain W34	Overlaying water in Liangshui river of Beijing	Sodium Citrate	Nitrite	Aerobic
Bacteria	KT380580.1	Proteobacteria	Gammaproteobacteria	Pseudomonadales	Pseudomonadaceae	Pseudomonas	Pseudomonas mendocina strain W35	Overlaying water in Liangshui river of Beijing	Sodium Citrate	Nitrite	Aerobic
Bacteria	KT380581.1	Proteobacteria	Gammaproteobacteria	Pseudomonadales	Pseudomonadaceae	Pseudomonas	Pseudomonas stutzeri strain W36	Overlaying water in Liangshui river of Beijing	Sodium Citrate	Nitrite	Aerobic
Bacteria	KT380582.1	Proteobacteria	Alphaproteobacteria	Rhodobacterales	Rhodobacteraceae	Pannonibacter	Pannonibacter phragmitetus strain W38	Overlaying water in Liangshui river of Beijing	Sodium Citrate	Nitrite	Aerobic
Bacteria	KT380583.1	Proteobacteria	Alphaproteobacteria	Rhizobiales	Brucellaceae	Ochrobactrum	Ochrobactrum rhizosphaerae strain W40	Overlaying water in Liangshui river of Beijing	Sodium Citrate	Nitrite	Aerobic
Bacteria	KT380584.1	Proteobacteria	Gammaproteobacteria	Pseudomonadales	Pseudomonadaceae	Pseudomonas	Pseudomonas stutzeri strain W41	Overlaying water in Liangshui river of Beijing	Sodium Citrate	Nitrite	Aerobic
Bacteria	KT380585.1	Proteobacteria	Gammaproteobacteria	Pseudomonadales	Pseudomonadaceae	Pseudomonas	Pseudomonas stutzeri strain W42	Overlaying water in Liangshui river of Beijing	Sodium Citrate	Nitrite	Aerobic
Bacteria	KT380586.1	Proteobacteria	Gammaproteobacteria	Pseudomonadales	Pseudomonadaceae	Pseudomonas	Pseudomonas putida strain W44	Overlaying water in Liangshui river of Beijing	Sodium Citrate	Nitrite	Aerobic
Bacteria	KT380587.1	Proteobacteria	Gammaproteobacteria	Pseudomonadales	Pseudomonadaceae	Pseudomonas	Pseudomonas stutzeri strain W45	Overlaying water in Liangshui river of Beijing	Sodium Citrate	Nitrite	Aerobic
Bacteria	KT380588.1	Proteobacteria	Alphaproteobacteria	Rhizobiales	Brucellaceae	Ochrobactrum	Ochrobactrum rhizosphaerae strain W46	Overlaying water in Liangshui river of Beijing	Sodium Citrate	Nitrite	Aerobic
Bacteria	KT380503.1	Proteobacteria	Gammaproteobacteria	Pseudomonadales	Pseudomonadaceae	Pseudomonas	Pseudomonas putida strain B4	Biofilms in a river	Sodium Citrate	Nitrite	Aerobic
Bacteria	KT380504.1	Actinobacteria	N/A	Micrococcales	Micrococcaceae	Glutamicibacter	Arthrobacter soli strain B5	Biofilms in a river	Sodium Citrate	Nitrite	Aerobic
Bacteria	KT380505.1	Actinobacteria	N/A	Corynebacteriales	Nocardiaceae	Rhodococcus	Rhodococcus pyridinivorans strain B7	Biofilms in a river	Sodium Citrate	Nitrite	Aerobic
Bacteria	KT380506.1	Proteobacteria	Alphaproteobacteria	Rhodobacterales	Rhodobacteraceae	Gemmobacter	Gemmobacter caeni strain B8	Biofilms in a river	Sodium Citrate	Nitrite	Aerobic
Bacteria	KT380507.1	Proteobacteria	Alphaproteobacteria	Rhodobacterales	Rhodobacteraceae	Pannonibacter	Pannonibacter phragmitetus strain B16	Biofilms in a river	Sodium Citrate	Nitrite	Aerobic
Bacteria	KT380508.1	Proteobacteria	Gammaproteobacteria	Pseudomonadales	Pseudomonadaceae	Pseudomonas	Pseudomonas putida strain B30	Biofilms in a river	Sodium Citrate	Nitrite	Aerobic
Bacteria	KT380509.1	Proteobacteria	Gammaproteobacteria	Pseudomonadales	Pseudomonadaceae	Pseudomonas	Pseudomonas stutzeri strain B36	Biofilms in a river	Sodium Citrate	Nitrite	Aerobic
Bacteria	KT380510.1	Proteobacteria	Alphaproteobacteria	Rhizobiales	Rhizobiaceae	Rhizobium	Rhizobium pusense strain B38	Biofilms in a river	Sodium Citrate	Nitrite	Aerobic
Bacteria	KT380511.1	Proteobacteria	Gammaproteobacteria	Pseudomonadales	Pseudomonadaceae	Pseudomonas	Pseudomonas mendocina strain B44	Biofilms in a river	Sodium Citrate	Nitrite	Aerobic
Bacteria	KT380512.1	Proteobacteria	Gammaproteobacteria	Pseudomonadales	Pseudomonadaceae	Pseudomonas	Pseudomonas monteilii strain B45	Biofilms in a river	Sodium Citrate	Nitrite	Aerobic
Bacteria	KT380513.1	Proteobacteria	Gammaproteobacteria	Pseudomonadales	Pseudomonadaceae	Pseudomonas	Pseudomonas stutzeri strain B1	Biofilms in a river	Sodium Citrate	Nitrite	Aerobic
Bacteria	KT380514.1	Proteobacteria	Gammaproteobacteria	Pseudomonadales	Pseudomonadaceae	Pseudomonas	Pseudomonas putida strain B2	Biofilms in a river	Sodium Citrate	Nitrite	Aerobic
Bacteria	KT380515.1	Proteobacteria	Gammaproteobacteria	Pseudomonadales	Pseudomonadaceae	Pseudomonas	Pseudomonas putida strain B10	Biofilms in a river	Sodium Citrate	Nitrite	Aerobic
Bacteria	KT380516.1	Proteobacteria	Gammaproteobacteria	Pseudomonadales	Pseudomonadaceae	Pseudomonas	Pseudomonas stutzeri strain B11	Biofilms in a river	Sodium Citrate	Nitrite	Aerobic
Bacteria	KT380517.1	Proteobacteria	Alphaproteobacteria	Rhizobiales	Brucellaceae	Ochrobactrum	Ochrobactrum sp. B12	Biofilms in a river	Sodium Citrate	Nitrite	Aerobic
Bacteria	KT380518.1	Proteobacteria	Gammaproteobacteria	Pseudomonadales	Pseudomonadaceae	Pseudomonas	Pseudomonas mendocina strain B13	Biofilms in a river	Sodium Citrate	Nitrite	Aerobic
Bacteria	KT380519.1	Proteobacteria	Gammaproteobacteria	Pseudomonadales	Pseudomonadaceae	Pseudomonas	Pseudomonas sp. B14(2015)	Biofilms in a river	Sodium Citrate	Nitrite	Aerobic
Bacteria	KT380520.1	Proteobacteria	Gammaproteobacteria	Pseudomonadales	Pseudomonadaceae	Pseudomonas	Pseudomonas stutzeri strain B15	Biofilms in a river	Sodium Citrate	Nitrite	Aerobic
Bacteria	KT380521.1	Proteobacteria	Gammaproteobacteria	Pseudomonadales	Pseudomonadaceae	Pseudomonas	Pseudomonas mendocina strain B17	Biofilms in a river	Sodium Citrate	Nitrite	Aerobic
Bacteria	KT380522.1	Proteobacteria	Gammaproteobacteria	Pseudomonadales	Pseudomonadaceae	Pseudomonas	Pseudomonas sp. B18(2015)	Biofilms in a river	Sodium Citrate	Nitrite	Aerobic
Bacteria	KT380523.1	Proteobacteria	Gammaproteobacteria	Pseudomonadales	Pseudomonadaceae	Pseudomonas	Pseudomonas mendocina strain B19	Biofilms in a river	Sodium Citrate	Nitrite	Aerobic
Bacteria	KT380524.1	Proteobacteria	Gammaproteobacteria	Pseudomonadales	Pseudomonadaceae	Pseudomonas	Pseudomonas mendocina strain B20	Biofilms in a river	Sodium Citrate	Nitrite	Aerobic
Bacteria	KT380525.1	Proteobacteria	Gammaproteobacteria	Pseudomonadales	Pseudomonadaceae	Pseudomonas	Pseudomonas mendocina strain B21	Biofilms in a river	Sodium Citrate	Nitrite	Aerobic
Bacteria	KT380526.1	Proteobacteria	Gammaproteobacteria	Pseudomonadales	Pseudomonadaceae	Pseudomonas	Pseudomonas mendocina strain B22	Biofilms in a river	Sodium Citrate	Nitrite	Aerobic
Bacteria	KT380527.1	Proteobacteria	Gammaproteobacteria	Pseudomonadales	Pseudomonadaceae	Pseudomonas	Pseudomonas sp. B23(2015)	Biofilms in a river	Sodium Citrate	Nitrite	Aerobic
Bacteria	KT380528.1	Proteobacteria	Gammaproteobacteria	Chromatiales	Chromatiaceae	Rheinheimera	Rheinheimera pacifica strain B24 16S	Biofilms in a river	Sodium Citrate	Nitrite	Aerobic
Bacteria	KT380529.1	Proteobacteria	Gammaproteobacteria	Pseudomonadales	Pseudomonadaceae	Pseudomonas	Pseudomonas mendocina strain B25	Biofilms in a river	Sodium Citrate	Nitrite	Aerobic
Bacteria	KT380530.1	Proteobacteria	Gammaproteobacteria	Pseudomonadales	Pseudomonadaceae	Pseudomonas	Pseudomonas mendocina strain B26	Biofilms in a river	Sodium Citrate	Nitrite	Aerobic
Bacteria	KT380531.1	Proteobacteria	Gammaproteobacteria	Pseudomonadales	Pseudomonadaceae	Pseudomonas	Pseudomonas mendocina strain B27	Biofilms in a river	Sodium Citrate	Nitrite	Aerobic
Bacteria	KT380532.1	Proteobacteria	Gammaproteobacteria	Pseudomonadales	Pseudomonadaceae	Pseudomonas	Pseudomonas sp. B28	Biofilms in a river	Sodium Citrate	Nitrite	Aerobic
Bacteria	KT380533.1	Proteobacteria	Gammaproteobacteria	Pseudomonadales	Pseudomonadaceae	Pseudomonas	Pseudomonas sp. B29(2015)	Biofilms in a river	Sodium Citrate	Nitrite	Aerobic
Bacteria	KT380534.1	Proteobacteria	Gammaproteobacteria	Pseudomonadales	Pseudomonadaceae	Pseudomonas	Pseudomonas putida strain B31	Biofilms in a river	Sodium Citrate	Nitrite	Aerobic
Bacteria	KT380535.1	Proteobacteria	Gammaproteobacteria	Chromatiales	Chromatiaceae	Rheinheimera	Rheinheimera pacifica strain B32	Biofilms in a river	Sodium Citrate	Nitrite	Aerobic
Bacteria	KT380536.1	Proteobacteria	Gammaproteobacteria	Chromatiales	Chromatiaceae	Rheinheimera	Rheinheimera pacifica strain B33	Biofilms in a river	Sodium Citrate	Nitrite	Aerobic
Bacteria	KT380537.1	Proteobacteria	Gammaproteobacteria	Pseudomonadales	Pseudomonadaceae	Pseudomonas	Pseudomonas sp. B34	Biofilms in a river	Sodium Citrate	Nitrite	Aerobic
Bacteria	KT380538.1	Proteobacteria	Gammaproteobacteria	Pseudomonadales	Pseudomonadaceae	Pseudomonas	Pseudomonas sp. B35(2015)	Biofilms in a river	Sodium Citrate	Nitrite	Aerobic
Bacteria	KT380539.1	Proteobacteria	Gammaproteobacteria	Chromatiales	Chromatiaceae	Rheinheimera	Rheinheimera pacifica strain B39	Biofilms in a river	Sodium Citrate	Nitrite	Aerobic
Bacteria	KT380540.1	Proteobacteria	Gammaproteobacteria	Pseudomonadales	Pseudomonadaceae	Pseudomonas	Pseudomonas sp. B40(2015)	Biofilms in a river	Sodium Citrate	Nitrite	Aerobic
Bacteria	KT380541.1	Proteobacteria	Gammaproteobacteria	Pseudomonadales	Pseudomonadaceae	Pseudomonas	Pseudomonas stutzeri strain B41	Biofilms in a river	Sodium Citrate	Nitrite	Aerobic
Bacteria	KT380542.1	Proteobacteria	Gammaproteobacteria	Pseudomonadales	Pseudomonadaceae	Pseudomonas	Pseudomonas sp. B42(2015)	Biofilms in a river	Sodium Citrate	Nitrite	Aerobic
Bacteria	KT380543.1	Proteobacteria	Gammaproteobacteria	Pseudomonadales	Pseudomonadaceae	Pseudomonas	Pseudomonas mendocina strain B43	Biofilms in a river	Sodium Citrate	Nitrite	Aerobic
Bacteria	KT380589.1	Actinobacteria	N/A	Corynebacteriales	Nocardiaceae	Rhodococcus	Rhodococcus canchipurensis strain S6	Overlaying water in Liangshui river of Beijing	Sodium Citrate	Nitrite	Aerobic
Bacteria	KT380590.1	Proteobacteria	Alphaproteobacteria	Rhizobiales	Brucellaceae	Ochrobactrum	Ochrobactrum tritici strain S14	Overlaying water in Liangshui river of Beijing	Sodium Citrate	Nitrite	Aerobic
Bacteria	KT380591.1	Proteobacteria	Alphaproteobacteria	Caulobacterales	Caulobacteraceae	Brevundimonas	Brevundimonas diminuta strain S20	Overlaying water in Liangshui river of Beijing	Sodium Citrate	Nitrite	Aerobic
Bacteria	KT380592.1	Proteobacteria	Gammaproteobacteria	Pseudomonadales	Pseudomonadaceae	Pseudomonas	Pseudomonas stutzeri strain S1	Overlaying water in Liangshui river of Beijing	Sodium Citrate	Nitrite	Aerobic
Bacteria	KT380593.1	Proteobacteria	Gammaproteobacteria	Pseudomonadales	Pseudomonadaceae	Pseudomonas	Pseudomonas stutzeri strain S2	Overlaying water in Liangshui river of Beijing	Sodium Citrate	Nitrite	Aerobic
Bacteria	KT380594.1	Actinobacteria	N/A	Corynebacteriales	Gordoniaceae	Gordonia	Gordonia alkanivorans strain S3	Overlaying water in Liangshui river of Beijing	Sodium Citrate	Nitrite	Aerobic
Bacteria	KT380595.1	Proteobacteria	Alphaproteobacteria	Rhizobiales	Brucellaceae	Ochrobactrum	Ochrobactrum anthropi strain S4	Overlaying water in Liangshui river of Beijing	Sodium Citrate	Nitrite	Aerobic
Bacteria	KT380596.1	Proteobacteria	Alphaproteobacteria	Rhizobiales	Brucellaceae	Ochrobactrum	Ochrobactrum tritici strain S5	Overlaying water in Liangshui river of Beijing	Sodium Citrate	Nitrite	Aerobic
Bacteria	KT380597.1	Proteobacteria	Gammaproteobacteria	Pseudomonadales	Pseudomonadaceae	Pseudomonas	Pseudomonas resinovorans strain S7	Overlaying water in Liangshui river of Beijing	Sodium Citrate	Nitrite	Aerobic
Bacteria	KT380598.1	Proteobacteria	Alphaproteobacteria	Rhizobiales	Brucellaceae	Ochrobactrum	Ochrobactrum sp. S8	Overlaying water in Liangshui river of Beijing	Sodium Citrate	Nitrite	Aerobic
Bacteria	KT380599.1	Proteobacteria	Gammaproteobacteria	Pseudomonadales	Pseudomonadaceae	Pseudomonas	Pseudomonas resinovorans strain S9	Overlaying water in Liangshui river of Beijing	Sodium Citrate	Nitrite	Aerobic
Bacteria	KT380600.1	Proteobacteria	Gammaproteobacteria	Pseudomonadales	Pseudomonadaceae	Pseudomonas	Pseudomonas putida strain S10	Overlaying water in Liangshui river of Beijing	Sodium Citrate	Nitrite	Aerobic
Bacteria	KT380601.1	Proteobacteria	Gammaproteobacteria	Pseudomonadales	Pseudomonadaceae	Pseudomonas	Pseudomonas resinovorans strain S11	Overlaying water in Liangshui river of Beijing	Sodium Citrate	Nitrite	Aerobic
Bacteria	KT380602.1	Proteobacteria	Gammaproteobacteria	Pseudomonadales	Pseudomonadaceae	Pseudomonas	Pseudomonas resinovorans strain S12	Overlaying water in Liangshui river of Beijing	Sodium Citrate	Nitrite	Aerobic
Bacteria	KT380603.1	Proteobacteria	Alphaproteobacteria	Rhizobiales	Brucellaceae	Ochrobactrum	Ochrobactrum tritici strain S13	Overlaying water in Liangshui river of Beijing	Sodium Citrate	Nitrite	Aerobic
Bacteria	KT380604.1	Proteobacteria	Gammaproteobacteria	Pseudomonadales	Pseudomonadaceae	Pseudomonas	Pseudomonas putida strain S15	Overlaying water in Liangshui river of Beijing	Sodium Citrate	Nitrite	Aerobic
Bacteria	KT380605.1	Proteobacteria	Alphaproteobacteria	Rhizobiales	Brucellaceae	Ochrobactrum	Ochrobactrum tritici strain S16	Overlaying water in Liangshui river of Beijing	Sodium Citrate	Nitrite	Aerobic
Bacteria	KT380606.1	Proteobacteria	Gammaproteobacteria	Pseudomonadales	Pseudomonadaceae	Pseudomonas	Pseudomonas mendocina strain S18	Overlaying water in Liangshui river of Beijing	Sodium Citrate	Nitrite	Aerobic
Bacteria	KT380607.1	Proteobacteria	Alphaproteobacteria	Rhizobiales	Rhizobiaceae	Rhizobium	Rhizobium pusense strain S19	Overlaying water in Liangshui river of Beijing	Sodium Citrate	Nitrite	Aerobic
Bacteria	KT380608.1	Proteobacteria	Gammaproteobacteria	Pseudomonadales	Pseudomonadaceae	Pseudomonas	Pseudomonas putida strain S22	Overlaying water in Liangshui river of Beijing	Sodium Citrate	Nitrite	Aerobic
Bacteria	KT380609.1	Proteobacteria	Gammaproteobacteria	Pseudomonadales	Pseudomonadaceae	Pseudomonas	Pseudomonas putida strain S23	Overlaying water in Liangshui river of Beijing	Sodium Citrate	Nitrite	Aerobic
Bacteria	KT380610.1	Proteobacteria	Gammaproteobacteria	Pseudomonadales	Pseudomonadaceae	Pseudomonas	Pseudomonas sp. S24(2015b)	Overlaying water in Liangshui river of Beijing	Sodium Citrate	Nitrite	Aerobic
Bacteria	KT380611.1	Proteobacteria	Gammaproteobacteria	Pseudomonadales	Pseudomonadaceae	Pseudomonas	Pseudomonas mendocina strain S25	Overlaying water in Liangshui river of Beijing	Sodium Citrate	Nitrite	Aerobic
Bacteria	KT380612.1	Proteobacteria	Gammaproteobacteria	Pseudomonadales	Pseudomonadaceae	Pseudomonas	Pseudomonas sp. S26(2015)	Overlaying water in Liangshui river of Beijing	Sodium Citrate	Nitrite	Aerobic
Bacteria	KT380613.1	Proteobacteria	Gammaproteobacteria	Pseudomonadales	Pseudomonadaceae	Pseudomonas	Pseudomonas mendocina strain S27	Overlaying water in Liangshui river of Beijing	Sodium Citrate	Nitrite	Aerobic
Bacteria	KT380614.1	Proteobacteria	Gammaproteobacteria	Pseudomonadales	Pseudomonadaceae	Pseudomonas	Pseudomonas putida strain S28	Overlaying water in Liangshui river of Beijing	Sodium Citrate	Nitrite	Aerobic
Bacteria	KT380615.1	Proteobacteria	Gammaproteobacteria	Pseudomonadales	Pseudomonadaceae	Pseudomonas	Pseudomonas monteilii strain S29	Overlaying water in Liangshui river of Beijing	Sodium Citrate	Nitrite	Aerobic
Bacteria	KT380616.1	Proteobacteria	Gammaproteobacteria	Pseudomonadales	Pseudomonadaceae	Pseudomonas	Pseudomonas monteilii strain S30	Overlaying water in Liangshui river of Beijing	Sodium Citrate	Nitrite	Aerobic
Bacteria	KT380617.1	Proteobacteria	Gammaproteobacteria	Pseudomonadales	Pseudomonadaceae	Pseudomonas	Pseudomonas sp. S31(2015)	Overlaying water in Liangshui river of Beijing	Sodium Citrate	Nitrite	Aerobic
Bacteria	KT380618.1	Proteobacteria	Gammaproteobacteria	Pseudomonadales	Pseudomonadaceae	Pseudomonas	Pseudomonas mendocina strain S32	Overlaying water in Liangshui river of Beijing	Sodium Citrate	Nitrite	Aerobic
Bacteria	KT380619.1	Proteobacteria	Gammaproteobacteria	Pseudomonadales	Pseudomonadaceae	Pseudomonas	Pseudomonas monteilii strain S33	Overlaying water in Liangshui river of Beijing	Sodium Citrate	Nitrite	Aerobic
Bacteria	DQ356895.1	Proteobacteria	Gammaproteobacteria	Pseudomonadales	Pseudomonadaceae	Pseudomonas	Pseudomonas putida strain P1	activated sludge	N/A	Nitrite	Aerobic
Bacteria	DQ356900.1	Proteobacteria	Gammaproteobacteria	Pseudomonadales	Pseudomonadaceae	Pseudomonas	Pseudomonas putida strain P16	Soil	N/A	Nitrite	Aerobic
Bacteria	DQ356902.1	Proteobacteria	Gammaproteobacteria	Pseudomonadales	Pseudomonadaceae	Pseudomonas	Pseudomonas putida strain P19	Activated sludge	N/A	Nitrite	Aerobic
Bacteria	DQ356896.1	Proteobacteria	Gammaproteobacteria	Pseudomonadales	Pseudomonadaceae	Pseudomonas	Pseudomonas sp. P3	Activated sludge	N/A	Nitrite	Aerobic
Bacteria	DQ356901.1	Proteobacteria	Betaproteobacteria	Burkholderiales	Comamonadaceae	Delftia	Delftia tsuruhatensis strain P18	Activated sludge	N/A	Nitrite	Aerobic
Bacteria	DQ356897.1	Proteobacteria	Betaproteobacteria	Burkholderiales	Oxalobacteraceae	Herbaspirillum	Herbaspirillum huttiense strain P4	Activated sludge	N/A	Nitrite	Aerobic
Bacteria	DQ356899.1	Proteobacteria	Betaproteobacteria	Burkholderiales	Comamonadaceae	Comamonas	Comamonas testosteroni strain P6	Activated sludge	N/A	Nitrite	Aerobic
Bacteria	DQ356898.1	Proteobacteria	Betaproteobacteria	Burkholderiales	Comamonadaceae	Comamonas	Comamonas testosteroni strain P7	Activated sludge	N/A	Nitrite	Aerobic
Bacteria	AF534572.1	Proteobacteria	Alphaproteobacteria	Rhizobiales	Hyphomicrobiaceae	Hyphomicrobium	Hyphomicrobium zavarzinii	Marine methanol-fed denitrification reactor	Methanol	Nitric oxide	Anaerobic
Bacteria	AFRZ01000001.1	Proteobacteria	Epsilonproteobacteria	Campylobacterales	Helicobacteraceae	Sulfurimonas	Sulfurimonas gotlandica GD1	Sulfidic area of central Baltic Sea station 271 at 215 m water depth	Thiosulfate, Hydrogen, Elemental sulfur	Nitric oxide	Anaerobic
Bacteria	EU326497.1	Firmicutes	Bacilli	Bacillales	Bacillaceae	Geobacillus	Geobacillus thermodenitrificans strain A333	High temperature well-pipeline sediment	Tyrosine	Nitric oxide	Anaerobic
Bacteria	N/A	Proteobacteria	Gammaproteobacteria	Methylococcales	Methylococcaceae	Methylomonas	Methylomicrobium album ATCC 33003	N/A	Methane	Nitrous oxide	Aerobic
Bacteria	AM083989.1	Firmicutes	Bacilli	Bacillales	Bacillaceae	Bacillus	Bacillus sp. R-24620	Activated sludge	Ethanol or Succinate	Nitrous oxide	Anaerobic
Bacteria	AM083990.1	Proteobacteria	Alphaproteobacteria	Rhizobiales	Brucellaceae	Ochrobactrum	Ochrobactrum sp. R-24639	Activated sludge	Ethanol or Succinate	Nitrous oxide	Anaerobic
Bacteria	AM083991.1	Firmicutes	Bacilli	Bacillales	Bacillaceae	Bacillus	Bacillus sp. R-24666	Activated sludge	Ethanol or Succinate	Nitrous oxide	Anaerobic
Bacteria	AM083992.1	Proteobacteria	Betaproteobacteria	Burkholderiales	Comamonadaceae	Diaphorobacter	Diaphorobacter sp. R-24661	Activated sludge	Ethanol or Succinate	Nitrous oxide	Anaerobic
Bacteria	AM083993.1	Proteobacteria	Betaproteobacteria	Burkholderiales	Comamonadaceae	Diaphorobacter	Diaphorobacter sp. R-24612	Activated sludge	Ethanol or Succinate	Nitrous oxide	Anaerobic
Bacteria	AM083994.1	Proteobacteria	Betaproteobacteria	Burkholderiales	Comamonadaceae	Alicycliphilus	Alicycliphilus sp. R-24606	Activated sludge	Ethanol or Succinate	Nitrous oxide	Anaerobic
Bacteria	AM083995.1	Proteobacteria	Betaproteobacteria	Burkholderiales	Comamonadaceae	Diaphorobacter	Diaphorobacter sp. R-24610	Activated sludge	Ethanol or Succinate	Nitrous oxide	Anaerobic
Bacteria	AM083996.1	Firmicutes	Bacilli	Lactobacillales	Enterococcaceae	Enterococcus	Enterococcus sp. R-24626	Activated sludge	Ethanol or Succinate	Nitrous oxide	Anaerobic
Bacteria	AM083997.1	Proteobacteria	Gammaproteobacteria	Pseudomonadales	Pseudomonadaceae	Pseudomonas	Pseudomonas sp. R-24636	Activated sludge	Ethanol or Succinate	Nitrous oxide	Anaerobic
Bacteria	AM083998.1	Proteobacteria	Alphaproteobacteria	Rhodobacterales	Rhodobacteraceae	Paracoccus	Paracoccus sp. R-24652	Activated sludge	Ethanol or Succinate	Nitrous oxide	Anaerobic
Bacteria	AM083999.1	Proteobacteria	Alphaproteobacteria	Rhizobiales	Rhizobiaceae	Rhizobium	Rhizobium sp. R-24663	Activated sludge	Ethanol or Succinate	Nitrous oxide	Anaerobic
Bacteria	AM084000.1	Proteobacteria	Alphaproteobacteria	Rhizobiales	Rhizobiaceae	Sinorhizobium	Sinorhizobium sp. R-24605	Activated sludge	Ethanol or Succinate	Nitrous oxide	Anaerobic
Bacteria	AM084001.1	Proteobacteria	Alphaproteobacteria	Rhodobacterales	Rhodobacteraceae	Paracoccus	Paracoccus sp. R-24615	Activated sludge	Ethanol or Succinate	Nitrous oxide	Anaerobic
Bacteria	AM084002.1	Proteobacteria	Alphaproteobacteria	Rhodobacterales	Rhodobacteraceae	Paracoccus	Paracoccus sp. R-24649	Activated sludge	Ethanol or Succinate	Nitrous oxide	Anaerobic
Bacteria	AM084003.1	Proteobacteria	Alphaproteobacteria	Rhodobacterales	Rhodobacteraceae	Paracoccus	Paracoccus sp. R-24623	Activated sludge	Ethanol or Succinate	Nitrous oxide	Anaerobic
Bacteria	AM084004.1	Proteobacteria	Alphaproteobacteria	Rhizobiales	Brucellaceae	Ochrobactrum	Ochrobactrum sp. R-24653	Activated sludge	Ethanol or Succinate	Nitrous oxide	Anaerobic
Bacteria	AM084005.1	Proteobacteria	Alphaproteobacteria	Rhizobiales	Brucellaceae	Ochrobactrum	Ochrobactrum sp. R-24638	Activated sludge	Ethanol or Succinate	Nitrous oxide	Anaerobic
Bacteria	AM084006.1	Proteobacteria	Betaproteobacteria	Burkholderiales	Comamonadaceae	Acidovorax	Acidovorax caeni sp. R-24608T	Activated sludge	Ethanol or Succinate	Nitrous oxide	Anaerobic
Bacteria	AM084007.1	Proteobacteria	Betaproteobacteria	Burkholderiales	Comamonadaceae	Acidovorax	Acidovorax caeni sp. R-24613	Activated sludge	Ethanol or Succinate	Nitrous oxide	Anaerobic
Bacteria	AM084008.1	Proteobacteria	Betaproteobacteria	Burkholderiales	Comamonadaceae	Acidovorax	Acidovorax caeni sp. R-24614	Activated sludge	Ethanol or Succinate	Nitrous oxide	Anaerobic
Bacteria	AM084009.1	Proteobacteria	Betaproteobacteria	Burkholderiales	Comamonadaceae	Comamonas	Comamonas sp. R-24660	Activated sludge	Ethanol or Succinate	Nitrous oxide	Anaerobic
Bacteria	AM084010.1	Proteobacteria	Betaproteobacteria	Burkholderiales	Comamonadaceae	Acidovorax	Acidovorax sp. R-24667	Activated sludge	Ethanol or Succinate	Nitrous oxide	Anaerobic
Bacteria	AM084011.1	Proteobacteria	Betaproteobacteria	Burkholderiales	Comamonadaceae	Acidovorax	Acidovorax caeni sp. R-24607	Activated sludge	Ethanol or Succinate	Nitrous oxide	Anaerobic
Bacteria	AM084012.1	Proteobacteria	Alphaproteobacteria	Rhodobacterales	Rhodobacteraceae	Paracoccus	Paracoccus sp. R-24621	Activated sludge	Ethanol or Succinate	Nitrous oxide	Anaerobic
Bacteria	AM084013.1	Proteobacteria	Gammaproteobacteria	Pseudomonadales	Pseudomonadaceae	Pseudomonas	Pseudomonas sp. R-24609	Activated sludge	Ethanol or Succinate	Nitrous oxide	Anaerobic
Bacteria	AM084014.1	Proteobacteria	Betaproteobacteria	Burkholderiales	Comamonadaceae	Alicycliphilus	Alicycliphilus sp. R-24611	Activated sludge	Ethanol or Succinate	Nitrous oxide	Anaerobic
Bacteria	AM084015.1	Proteobacteria	Betaproteobacteria	Burkholderiales	Comamonadaceae	Alicycliphilus	Alicycliphilus sp. R-24604	Activated sludge	Ethanol or Succinate	Nitrous oxide	Anaerobic
Bacteria	AM084016.1	Firmicutes	Bacilli	Bacillales	Staphylococcaceae	Staphylococcus	Staphylococcus sp. R-25050	Activated sludge	Ethanol or Succinate	Nitrous oxide	Anaerobic
Bacteria	AM084017.1	Proteobacteria	Gammaproteobacteria	Pseudomonadales	Pseudomonadaceae	Pseudomonas	Pseudomonas sp. R-25208	Activated sludge	Ethanol or Succinate	Nitrous oxide	Anaerobic
Bacteria	AM084018.1	Proteobacteria	Alphaproteobacteria	Rhizobiales	Brucellaceae	Ochrobactrum	Ochrobactrum sp. R-25055	Activated sludge	Ethanol or Succinate	Nitrous oxide	Anaerobic
Bacteria	AM084019.1	Proteobacteria	Alphaproteobacteria	Rhodobacterales	Rhodobacteraceae	Paracoccus	Paracoccus sp. R-25058	Activated sludge	Ethanol or Succinate	Nitrous oxide	Anaerobic
Bacteria	AM084020.1	Proteobacteria	Betaproteobacteria	Burkholderiales	Comamonadaceae	Comamonas	Comamonas sp. R-25060	Activated sludge	Ethanol or Succinate	Nitrous oxide	Anaerobic
Bacteria	AM084021.1	Proteobacteria	Gammaproteobacteria	Pseudomonadales	Pseudomonadaceae	Pseudomonas	Pseudomonas sp. R-25061	Activated sludge	Ethanol or Succinate	Nitrous oxide	Anaerobic
Bacteria	AM084022.1	Proteobacteria	Betaproteobacteria	Burkholderiales	Comamonadaceae	Acidovorax	Acidovorax sp. R-25212	Activated sludge	Ethanol or Succinate	Nitrous oxide	Anaerobic
Bacteria	AM084023.1	Proteobacteria	Alphaproteobacteria	Rhodobacterales	Rhodobacteraceae	Paracoccus	Paracoccus sp. R-24617	Activated sludge	Ethanol or Succinate	Nitrous oxide	Anaerobic
Bacteria	AM084024.1	Proteobacteria	Betaproteobacteria	Burkholderiales	Comamonadaceae	Comamonas	Comamonas sp. R-25066	Activated sludge	Ethanol or Succinate	Nitrous oxide	Anaerobic
Bacteria	AM084025.1	Proteobacteria	Betaproteobacteria	Burkholderiales	Comamonadaceae	Diaphorobacter	Diaphorobacter sp. R-25011	Activated sludge	Ethanol or Succinate	Nitrous oxide	Anaerobic
Bacteria	AM084026.1	Proteobacteria	Betaproteobacteria	Burkholderiales	Comamonadaceae	Comamonas	Comamonas sp. R-25014	Activated sludge	Ethanol or Succinate	Nitrous oxide	Anaerobic
Bacteria	AM084027.1	Proteobacteria	Gammaproteobacteria	Pseudomonadales	Pseudomonadaceae	Pseudomonas	Pseudomonas sp. R-25016	Activated sludge	Ethanol or Succinate	Nitrous oxide	Anaerobic
Bacteria	AM084028.1	Proteobacteria	Gammaproteobacteria	Pseudomonadales	Pseudomonadaceae	Pseudomonas	Pseudomonas sp. R-25343	Activated sludge	Ethanol or Succinate	Nitrous oxide	Anaerobic
Bacteria	AM084029.1	Firmicutes	Bacilli	Lactobacillales	Enterococcaceae	Enterococcus	Enterococcus sp. R-25205	Activated sludge	Ethanol or Succinate	Nitrous oxide	Anaerobic
Bacteria	AM084030.1	Proteobacteria	Betaproteobacteria	Rhodocyclales	Rhodocyclaceae	Azospira	Azospira sp. R-25019	Activated sludge	Ethanol or Succinate	Nitrous oxide	Anaerobic
Bacteria	AM084031.1	Proteobacteria	Alphaproteobacteria	Rhizobiales	Rhizobiaceae	Sinorhizobium	Sinorhizobium sp. R-25067	Activated sludge	Ethanol or Succinate	Nitrous oxide	Anaerobic
Bacteria	AM084032.1	Proteobacteria	Alphaproteobacteria	Rhizobiales	Rhizobiaceae	Sinorhizobium	Sinorhizobium sp. R-25078	Activated sludge	Ethanol or Succinate	Nitrous oxide	Anaerobic
Bacteria	AM084033.1	Proteobacteria	Betaproteobacteria	Rhodocyclales	Zoogloeaceae	Thauera	Thauera sp. R-25071	Activated sludge	Ethanol or Succinate	Nitrous oxide	Anaerobic
Bacteria	AM084034.1	Proteobacteria	Betaproteobacteria	Burkholderiales	Comamonadaceae	Acidovorax	Acidovorax sp. R-25074	Activated sludge	Ethanol or Succinate	Nitrous oxide	Anaerobic
Bacteria	AM084035.1	Proteobacteria	Betaproteobacteria	Burkholderiales	Comamonadaceae	Acidovorax	Acidovorax sp. R-25076	Activated sludge	Ethanol or Succinate	Nitrous oxide	Anaerobic
Bacteria	AM084036.2	Proteobacteria	Betaproteobacteria	Burkholderiales	Comamonadaceae	Comamonas	Comamonas sp. R-25048	Activated sludge	Ethanol or Succinate	Nitrous oxide	Anaerobic
Bacteria	AM084037.1	Proteobacteria	Gammaproteobacteria	Pseudomonadales	Pseudomonadaceae	Pseudomonas	Pseudomonas sp. R-25209	Activated sludge	Ethanol or Succinate	Nitrous oxide	Anaerobic
Bacteria	AM084038.1	Proteobacteria	Betaproteobacteria	Burkholderiales	Comamonadaceae	Comamonas	Comamonas sp. R-25057	Activated sludge	Ethanol or Succinate	Nitrous oxide	Anaerobic
Bacteria	AM084039.1	Proteobacteria	Betaproteobacteria	Burkholderiales	Comamonadaceae	Acidovorax	Acidovorax sp. R-25052	Activated sludge	Ethanol or Succinate	Nitrous oxide	Anaerobic
Bacteria	AM084040.1	Proteobacteria	Betaproteobacteria	Rhodocyclales	Rhodocyclaceae	Azovibrio	Azovibrio sp. R-25062	Activated sludge	Ethanol or Succinate	Nitrous oxide	Anaerobic
Bacteria	AM084041.1	Proteobacteria	Alphaproteobacteria	Rhodobacterales	Rhodobacteraceae	Paracoccus	Paracoccus sp. R-24616	Activated sludge	Ethanol or Succinate	Nitrous oxide	Anaerobic
Bacteria	AM084042.1	Proteobacteria	Alphaproteobacteria	Rhizobiales	Brucellaceae	Ochrobactrum	Ochrobactrum sp. R-24618	Activated sludge	Ethanol or Succinate	Nitrous oxide	Anaerobic
Bacteria	AM084043.1	Proteobacteria	Alphaproteobacteria	Rhizobiales	Rhizobiaceae	Rhizobium	Rhizobium sp. R-24658	Activated sludge	Ethanol or Succinate	Nitrous oxide	Anaerobic
Bacteria	AM084044.1	Proteobacteria	Alphaproteobacteria	Rhizobiales	Rhizobiaceae	Rhizobium	Rhizobium sp. R-24654	Activated sludge	Ethanol or Succinate	Nitrous oxide	Anaerobic
Bacteria	AM084045.1	Proteobacteria	Alphaproteobacteria	Rhodobacterales	Rhodobacteraceae	Paracoccus	Paracoccus sp. R-24650	Activated sludge	Ethanol or Succinate	Nitrous oxide	Anaerobic
Bacteria	AM084046.1	Proteobacteria	Alphaproteobacteria	Rhodobacterales	Rhodobacteraceae	Paracoccus	Paracoccus sp. R-25049	Activated sludge	Ethanol or Succinate	Nitrous oxide	Anaerobic
Bacteria	AM084047.1	Proteobacteria	Alphaproteobacteria	Rhizobiales	Brucellaceae	Ochrobactrum	Ochrobactrum sp. R-25054	Activated sludge	Ethanol or Succinate	Nitrous oxide	Anaerobic
Bacteria	AM084048.1	Proteobacteria	Alphaproteobacteria	Rhizobiales	Brucellaceae	Ochrobactrum	Ochrobactrum sp. R-25018	Activated sludge	Ethanol or Succinate	Nitrous oxide	Anaerobic
Bacteria	AM084049.1	Proteobacteria	Betaproteobacteria	Burkholderiales	Comamonadaceae	Comamonas	Comamonas sp. R-26810	Activated sludge	Ethanol or Succinate	Nitrous oxide	Anaerobic
Bacteria	AM084050.1	Proteobacteria	Betaproteobacteria	Burkholderiales	Comamonadaceae	Comamonas	Comamonas sp. R-26812	Activated sludge	Ethanol or Succinate	Nitrous oxide	Anaerobic
Bacteria	AM084051.1	Proteobacteria	Betaproteobacteria	Burkholderiales	Comamonadaceae	Alicycliphilus	Alicycliphilus sp. R-26814	Activated sludge	Ethanol or Succinate	Nitrous oxide	Anaerobic
Bacteria	AM084052.1	Proteobacteria	Alphaproteobacteria	Rhodobacterales	Rhodobacteraceae	Pannonibacter	Pannonibacter sp. R-27042	Activated sludge	Ethanol or Succinate	Nitrous oxide	Anaerobic
Bacteria	AM084053.1	Proteobacteria	Alphaproteobacteria	Rhodobacterales	Rhodobacteraceae	Paracoccus	Paracoccus sp. R-26819	Activated sludge	Ethanol or Succinate	Nitrous oxide	Anaerobic
Bacteria	AM084054.1	Proteobacteria	Betaproteobacteria	Burkholderiales	Comamonadaceae	Acidovorax	Acidovorax sp. R-27044	Activated sludge	Ethanol or Succinate	Nitrous oxide	Anaerobic
Bacteria	AM084055.1	Proteobacteria	Betaproteobacteria	Burkholderiales	Comamonadaceae	Comamonas	Comamonas sp. R-26887	Activated sludge	Ethanol or Succinate	Nitrous oxide	Anaerobic
Bacteria	AM084056.1	Proteobacteria	Alphaproteobacteria	Rhizobiales	Brucellaceae	Ochrobactrum	Ochrobactrum sp. R-26821	Activated sludge	Ethanol or Succinate	Nitrous oxide	Anaerobic
Bacteria	AM084057.1	Proteobacteria	Alphaproteobacteria	Rhodobacterales	Rhodobacteraceae	Paracoccus	Paracoccus sp. R-26822	Activated sludge	Ethanol or Succinate	Nitrous oxide	Anaerobic
Bacteria	AM084058.1	Proteobacteria	Alphaproteobacteria	Rhizobiales	Brucellaceae	Ochrobactrum	Ochrobactrum sp. R-27046	Activated sludge	Ethanol or Succinate	Nitrous oxide	Anaerobic
Bacteria	AM084059.1	Proteobacteria	Alphaproteobacteria	Rhizobiales	Brucellaceae	Ochrobactrum	Ochrobactrum sp. R-26826	Activated sludge	Ethanol or Succinate	Nitrous oxide	Anaerobic
Bacteria	AM084060.1	Proteobacteria	Alphaproteobacteria	Rhodobacterales	Rhodobacteraceae	Paracoccus	Paracoccus sp. R-27047	Activated sludge	Ethanol or Succinate	Nitrous oxide	Anaerobic
Bacteria	AM084061.1	Proteobacteria	Alphaproteobacteria	Rhodobacterales	Rhodobacteraceae	Paracoccus	Paracoccus sp. R-26888	Activated sludge	Ethanol or Succinate	Nitrous oxide	Anaerobic
Bacteria	AM084062.1	Proteobacteria	Alphaproteobacteria	Rhizobiales	Brucellaceae	Ochrobactrum	Ochrobactrum sp. R-26889	Activated sludge	Ethanol or Succinate	Nitrous oxide	Anaerobic
Bacteria	AM084063.1	Proteobacteria	Alphaproteobacteria	Rhizobiales	Brucellaceae	Ochrobactrum	Ochrobactrum sp. R-26890	Activated sludge	Ethanol or Succinate	Nitrous oxide	Anaerobic
Bacteria	AM084064.1	Proteobacteria	Alphaproteobacteria	Rhizobiales	Brucellaceae	Ochrobactrum	Ochrobactrum sp. R-26891	Activated sludge	Ethanol or Succinate	Nitrous oxide	Anaerobic
Bacteria	AM084065.1	Proteobacteria	Alphaproteobacteria	Rhizobiales	Brucellaceae	Ochrobactrum	Ochrobactrum sp. R-26892	Activated sludge	Ethanol or Succinate	Nitrous oxide	Anaerobic
Bacteria	AM084066.1	Proteobacteria	Alphaproteobacteria	Rhizobiales	Brucellaceae	Ochrobactrum	Ochrobactrum sp. R-26894	Activated sludge	Ethanol or Succinate	Nitrous oxide	Anaerobic
Bacteria	AM084067.1	Proteobacteria	Alphaproteobacteria	Rhizobiales	Brucellaceae	Brucella	Brucella sp. R-26895	Activated sludge	Ethanol or Succinate	Nitrous oxide	Anaerobic
Bacteria	AM084068.1	Proteobacteria	Alphaproteobacteria	Rhizobiales	Brucellaceae	Ochrobactrum	Ochrobactrum sp. R-26898	Activated sludge	Ethanol or Succinate	Nitrous oxide	Anaerobic
Bacteria	AM084069.1	Proteobacteria	Alphaproteobacteria	Rhodobacterales	Rhodobacteraceae	Paracoccus	Paracoccus sp. R-26899	Activated sludge	Ethanol or Succinate	Nitrous oxide	Anaerobic
Bacteria	AM084070.1	Proteobacteria	Alphaproteobacteria	Rhodobacterales	Rhodobacteraceae	Paracoccus	Paracoccus sp. R-26901	Activated sludge	Ethanol or Succinate	Nitrous oxide	Anaerobic
Bacteria	AM084071.1	Proteobacteria	Gammaproteobacteria	Pseudomonadales	Pseudomonadaceae	Pseudomonas	Pseudomonas sp. R-26828	Activated sludge	Ethanol or Succinate	Nitrous oxide	Anaerobic
Bacteria	AM084072.1	Proteobacteria	Betaproteobacteria	Burkholderiales	Comamonadaceae	Comamonas	Comamonas sp. R-26829	Activated sludge	Ethanol or Succinate	Nitrous oxide	Anaerobic
Bacteria	AM084073.1	Proteobacteria	Betaproteobacteria	Burkholderiales	Comamonadaceae	Acidovorax	Acidovorax sp. R-26834	Activated sludge	Ethanol or Succinate	Nitrous oxide	Anaerobic
Bacteria	AM084074.1	Proteobacteria	Alphaproteobacteria	Rhizobiales	Rhizobiaceae	Rhizobium	Rhizobium sp. R-26835	Activated sludge	Ethanol or Succinate	Nitrous oxide	Anaerobic
Bacteria	AM084075.1	Proteobacteria	Alphaproteobacteria	Rhodobacterales	Rhodobacteraceae	Paracoccus	Paracoccus sp. R-26839	Activated sludge	Ethanol or Succinate	Nitrous oxide	Anaerobic
Bacteria	AM084076.1	Proteobacteria	Betaproteobacteria	Burkholderiales	Comamonadaceae	Diaphorobacter	Diaphorobacter sp. R-26840	Activated sludge	Ethanol or Succinate	Nitrous oxide	Anaerobic
Bacteria	AM084077.1	Proteobacteria	Alphaproteobacteria	Rhodobacterales	Rhodobacteraceae	Paracoccus	Paracoccus sp. R-26841	Activated sludge	Ethanol or Succinate	Nitrous oxide	Anaerobic
Bacteria	AM084078.1	Proteobacteria	Betaproteobacteria	Burkholderiales	Comamonadaceae	Acidovorax	Acidovorax sp. R-26843	Activated sludge	Ethanol or Succinate	Nitrous oxide	Anaerobic
Bacteria	AM084079.1	Proteobacteria	Alphaproteobacteria	Rhodobacterales	Rhodobacteraceae	Paracoccus	Paracoccus sp. R-26844	Activated sludge	Ethanol or Succinate	Nitrous oxide	Anaerobic
Bacteria	AM084080.1	Proteobacteria	Alphaproteobacteria	Rhodobacterales	Rhodobacteraceae	Paracoccus	Paracoccus sp. R-27049	Activated sludge	Ethanol or Succinate	Nitrous oxide	Anaerobic
Bacteria	AM084081.1	Proteobacteria	Alphaproteobacteria	Rhodobacterales	Rhodobacteraceae	Paracoccus	Paracoccus sp. R-26902	Activated sludge	Ethanol or Succinate	Nitrous oxide	Anaerobic
Bacteria	AM084082.1	Proteobacteria	Betaproteobacteria	Burkholderiales	Comamonadaceae	Comamonas	Comamonas sp. R-26905	Activated sludge	Ethanol or Succinate	Nitrous oxide	Anaerobic
Bacteria	AM084083.1	Proteobacteria	Alphaproteobacteria	Rhodobacterales	Rhodobacteraceae	Paracoccus	Paracoccus sp. R-26823	Activated sludge	Ethanol or Succinate	Nitrous oxide	Anaerobic
Bacteria	AM084084.1	Proteobacteria	Betaproteobacteria	Burkholderiales	Comamonadaceae	Comamonas	Comamonas sp. R-26886	Activated sludge	Ethanol or Succinate	Nitrous oxide	Anaerobic
Bacteria	AM084085.1	Proteobacteria	Alphaproteobacteria	Rhodobacterales	Rhodobacteraceae	Paracoccus	Paracoccus sp. R-26893	Activated sludge	Ethanol or Succinate	Nitrous oxide	Anaerobic
Bacteria	AM084086.1	Proteobacteria	Betaproteobacteria	Rhodocyclales	Zoogloeaceae	Thauera	Thauera sp. R-25069	Activated sludge	Ethanol or Succinate	Nitrous oxide	Anaerobic
Bacteria	AM084087.1	Proteobacteria	Betaproteobacteria	Burkholderiales	Comamonadaceae	Acidovorax	Acidovorax sp. R-26831	Activated sludge	Ethanol or Succinate	Nitrous oxide	Anaerobic
Bacteria	AM084088.1	Proteobacteria	Alphaproteobacteria	Rhizobiales	Brucellaceae	Ochrobactrum	Ochrobactrum sp. R-26825	Activated sludge	Ethanol or Succinate	Nitrous oxide	Anaerobic
Bacteria	AM084089.1	Proteobacteria	Alphaproteobacteria	Rhizobiales	Methylobacteriaceae	Methylobacterium	Methylobacterium sp. R-25207	Activated sludge	Ethanol or Succinate	Nitrous oxide	Anaerobic
Bacteria	AM084090.1	Proteobacteria	Alphaproteobacteria	Rhizobiales	Brucellaceae	Ochrobactrum	Ochrobactrum sp. R-27045	Activated sludge	Ethanol or Succinate	Nitrous oxide	Anaerobic
Bacteria	AM084091.1	Proteobacteria	Alphaproteobacteria	Rhodobacterales	Rhodobacteraceae	Paracoccus	Paracoccus sp. R-26896	Activated sludge	Ethanol or Succinate	Nitrous oxide	Anaerobic
Bacteria	AM084092.1	Proteobacteria	Alphaproteobacteria	Rhodobacterales	Rhodobacteraceae	Paracoccus	Paracoccus sp. R-27043	Activated sludge	Ethanol or Succinate	Nitrous oxide	Anaerobic
Bacteria	AM084093.1	Proteobacteria	Alphaproteobacteria	Rhizobiales	Brucellaceae	Ochrobactrum	Ochrobactrum sp. R-26900	Activated sludge	Ethanol or Succinate	Nitrous oxide	Anaerobic
Bacteria	AM084094.1	Proteobacteria	Alphaproteobacteria	Rhodobacterales	Rhodobacteraceae	Paracoccus	Paracoccus sp. R-26824	Activated sludge	Ethanol or Succinate	Nitrous oxide	Anaerobic
Bacteria	AM084095.1	Proteobacteria	Alphaproteobacteria	Burkholderiales	Rhodobacteraceae	Paracoccus	Paracoccus sp. R-27041	Activated sludge	Ethanol or Succinate	Nitrous oxide	Anaerobic
Bacteria	AM084096.1	Proteobacteria	Betaproteobacteria	Burkholderiales	Comamonadaceae	Acidovorax	Acidovorax sp. R-26833	Activated sludge	Ethanol or Succinate	Nitrous oxide	Anaerobic
Bacteria	AM084097.1	Bacteroidetes	Flavobacteriia	Flavobacteriales	Flavobacteriaceae	Chryseobacterium	Chryseobacterium sp. R-25053	Activated sludge	Ethanol or Succinate	Nitrous oxide	Anaerobic
Bacteria	AM084098.1	Proteobacteria	Betaproteobacteria	Burkholderiales	Comamonadaceae	Acidovorax	Acidovorax sp. R-26842	Activated sludge	Ethanol or Succinate	Nitrous oxide	Anaerobic
Bacteria	AM084099.1	Proteobacteria	Betaproteobacteria	Rhodocyclales	Zoogloeaceae	Thauera	Thauera sp. R-26906	Activated sludge	Ethanol or Succinate	Nitrous oxide	Anaerobic
Bacteria	AM084100.1	Proteobacteria	Alphaproteobacteria	Rhodobacterales	Rhodobacteraceae	Paracoccus	Paracoccus sp. R-26897	Activated sludge	Ethanol or Succinate	Nitrous oxide	Anaerobic
Bacteria	AM084101.1	Proteobacteria	Betaproteobacteria	Burkholderiales	Comamonadaceae	Diaphorobacter	Diaphorobacter sp. R-26815	Activated sludge	Ethanol or Succinate	Nitrous oxide	Anaerobic
Bacteria	AM084102.1	Proteobacteria	Alphaproteobacteria	Rhizobiales	Rhizobiaceae	Rhizobium	Rhizobium sp. R-26820	Activated sludge	Ethanol or Succinate	Nitrous oxide	Anaerobic
Bacteria	AM084103.1	Proteobacteria	Betaproteobacteria	Burkholderiales	Comamonadaceae	Comamonas	Comamonas sp. R-26817	Activated sludge	Ethanol or Succinate	Nitrous oxide	Anaerobic
Bacteria	AM084104.1	Proteobacteria	Betaproteobacteria	Rhizobiales	Zoogloeaceae	Thauera	Thauera sp. R-26885	Activated sludge	Ethanol or Succinate	Nitrous oxide	Anaerobic
Bacteria	AM084105.1	Proteobacteria	Gammaproteobacteria	Pseudomonadales	Pseudomonadaceae	Pseudomonas	Pseudomonas sp. R-26830	Activated sludge	Ethanol or Succinate	Nitrous oxide	Anaerobic
Bacteria	AM084106.1	Proteobacteria	Alphaproteobacteria	Rhodobacterales	Rhodobacteraceae	Paracoccus	Paracoccus sp. R-25059	Activated sludge	Ethanol or Succinate	Nitrous oxide	Anaerobic
Bacteria	AM084107.1	Proteobacteria	Alphaproteobacteria	Rhodobacterales	Rhodobacteraceae	Paracoccus	Paracoccus sp. R-24665	Activated sludge	Ethanol or Succinate	Nitrous oxide	Anaerobic
Bacteria	AM084108.1	Proteobacteria	Alphaproteobacteria	Rhizobiales	Brucellaceae	Ochrobactrum	Ochrobactrum sp. R-25203	Activated sludge	Ethanol or Succinate	Nitrous oxide	Anaerobic
Bacteria	AM084109.1	Proteobacteria	Betaproteobacteria	Burkholderiales	Comamonadaceae	Acidovorax	Acidovorax sp. R-25075	Activated sludge	Ethanol or Succinate	Nitrous oxide	Anaerobic
Bacteria	AM084110.1	Proteobacteria	Betaproteobacteria	Rhizobiales	Zoogloeaceae	Thauera	Thauera sp. R-28312	Activated sludge	Ethanol or Succinate	Nitrous oxide	Anaerobic
Bacteria	AM084111.1	Firmicutes	Bacilli	Bacillales	Paenibacillaceae	Paenibacillus	Paenibacillus sp. R-27048	Activated sludge	Ethanol or Succinate	Nitrous oxide	Anaerobic
Bacteria	AM084112.1	Proteobacteria	Betaproteobacteria	Burkholderiales	Comamonadaceae	Acidovorax	Acidovorax sp. R-26837	Activated sludge	Ethanol or Succinate	Nitrous oxide	Anaerobic
Bacteria	AM084113.1	Proteobacteria	Epsilonproteobacteria	Campylobacterales	Campylobacteraceae	Arcobacter	Arcobacter sp. R-28313	Activated sludge	Ethanol or Succinate	Nitrous oxide	Anaerobic
Bacteria	AM084114.1	Proteobacteria	Epsilonproteobacteria	Campylobacterales	Campylobacteraceae	Arcobacter	Arcobacter sp. R-28314	Activated sludge	Ethanol or Succinate	Nitrous oxide	Anaerobic
Bacteria	AM084115	Proteobacteria	Betaproteobacteria	Rhodocyclales	Zoogloeaceae	Zoogloea	Zoogloea sp. R-28315	Activated sludge	Ethanol or Succinate	Nitrous oxide	Anaerobic
Bacteria	AM084116.1	Proteobacteria	Epsilonproteobacteria	Campylobacterales	Campylobacteraceae	Arcobacter	Arcobacter sp. R-28316	Activated sludge	Ethanol or Succinate	Nitrous oxide	Anaerobic
Bacteria	AM084117.1	Proteobacteria	Betaproteobacteria	Rhodocyclales	Azonexaceae	Dechloromonas	Dechloromonas sp. R-28317	Activated sludge	Ethanol or Succinate	Nitrous oxide	Anaerobic
Bacteria	AM084118.1	Proteobacteria	Betaproteobacteria	Rhizobiales	Zoogloeaceae	Thauera	Thauera sp. R-28402	Activated sludge	Ethanol or Succinate	Nitrous oxide	Anaerobic
Bacteria	AM084119.1	Proteobacteria	Betaproteobacteria	Rhizobiales	Zoogloeaceae	Thauera	Thauera sp. R-28403	Activated sludge	Ethanol or Succinate	Nitrous oxide	Anaerobic
Bacteria	AM084120.1	Proteobacteria	Betaproteobacteria	Rhizobiales	Zoogloeaceae	Thauera	Thauera sp. R-28405	Activated sludge	Ethanol or Succinate	Nitrous oxide	Anaerobic
Bacteria	AM084121.1	Proteobacteria	Betaproteobacteria	Rhizobiales	Zoogloeaceae	Thauera	Thauera sp. R-28406	Activated sludge	Ethanol or Succinate	Nitrous oxide	Anaerobic
Bacteria	AM084122.1	Proteobacteria	Betaproteobacteria	Rhodocyclales	Azonexaceae	Dechloromonas	Dechloromonas sp. R-28412	Activated sludge	Ethanol or Succinate	Nitrous oxide	Anaerobic
Bacteria	AM084123.1	Proteobacteria	Betaproteobacteria	Rhizobiales	Zoogloeaceae	Thauera	Thauera sp. R-28292	Activated sludge	Ethanol or Succinate	Nitrous oxide	Anaerobic
Bacteria	AM084124.1	Proteobacteria	Epsilonproteobacteria	Campylobacterales	Campylobacteraceae	Arcobacter	Arcobacter sp. R-28214	Activated sludge	Ethanol or Succinate	Nitrous oxide	Anaerobic
Bacteria	AM084125.1	Proteobacteria	Alphaproteobacteria	Rhodobacterales	Rhodobacteraceae	Paracoccus	Paracoccus sp. R-28294	Activated sludge	Ethanol or Succinate	Nitrous oxide	Anaerobic
Bacteria	AM084126.1	Proteobacteria	Alphaproteobacteria	Rhodobacterales	Rhodobacteraceae	Paracoccus	Paracoccus sp. R-28238	Activated sludge	Ethanol or Succinate	Nitrous oxide	Anaerobic
Bacteria	AM084127.1	Proteobacteria	Betaproteobacteria	Burkholderiales	Comamonadaceae	Acidovorax	Acidovorax sp. R-28240	Activated sludge	Ethanol or Succinate	Nitrous oxide	Anaerobic
Bacteria	AM084128.1	Proteobacteria	Betaproteobacteria	Neisseriales	Chromobacteriaceae	Aquaspirillum	Aquaspirillum sp. R-28408	Activated sludge	Ethanol or Succinate	Nitrous oxide	Anaerobic
Bacteria	AM084129.1	Proteobacteria	Betaproteobacteria	Burkholderiales	Comamonadaceae	Comamonas	Comamonas sp. R-28222	Activated sludge	Ethanol or Succinate	Nitrous oxide	Anaerobic
Bacteria	AM084130.1	Proteobacteria	Betaproteobacteria	Burkholderiales	Comamonadaceae	Comamonas	Comamonas sp. R-28231	Activated sludge	Ethanol or Succinate	Nitrous oxide	Anaerobic
Bacteria	AM084131.1	Proteobacteria	Betaproteobacteria	Burkholderiales	Comamonadaceae	Comamonas	Comamonas sp. R-28230	Activated sludge	Ethanol or Succinate	Nitrous oxide	Anaerobic
Bacteria	AM084132.1	Proteobacteria	Betaproteobacteria	Burkholderiales	Comamonadaceae	Comamonas	Comamonas sp. R-28229	Activated sludge	Ethanol or Succinate	Nitrous oxide	Anaerobic
Bacteria	AM084133.1	Proteobacteria	Betaproteobacteria	Rhodocyclales	Azonexaceae	Dechloromonas	Dechloromonas sp. R-28400	Activated sludge	Ethanol or Succinate	Nitrous oxide	Anaerobic
Bacteria	AM084134.1	Proteobacteria	Alphaproteobacteria	Burkholderiales	Rhodobacteraceae	Paracoccus	Paracoccus sp. R-28409	Activated sludge	Ethanol or Succinate	Nitrous oxide	Anaerobic
Bacteria	AM084135.1	Proteobacteria	Betaproteobacteria	Burkholderiales	Comamonadaceae	Comamonas	Comamonas sp. R-28223	Activated sludge	Ethanol or Succinate	Nitrous oxide	Anaerobic
Bacteria	AM084136.1	Proteobacteria	Betaproteobacteria	Burkholderiales	Comamonadaceae	Comamonas	Comamonas sp. R-28224	Activated sludge	Ethanol or Succinate	Nitrous oxide	Anaerobic
Bacteria	AM084137.1	Proteobacteria	Alphaproteobacteria	Rhodobacterales	Rhodobacteraceae	Paracoccus	Paracoccus sp. R-28242	Activated sludge	Ethanol or Succinate	Nitrous oxide	Anaerobic
Bacteria	AM084138.1	Proteobacteria	Betaproteobacteria	Burkholderiales	Comamonadaceae	Comamonas	Comamonas sp. R-28449	Activated sludge	Ethanol or Succinate	Nitrous oxide	Anaerobic
Bacteria	AM084139.1	Proteobacteria	Betaproteobacteria	Burkholderiales	Comamonadaceae	Acidovorax	Acidovorax sp. R-28416	Activated sludge	Ethanol or Succinate	Nitrous oxide	Anaerobic
Bacteria	AM084140.1	Firmicutes	Bacilli	Lactobacillales	Carnobacteriaceae	Trichococcus	Trichococcus sp. R-28212	Activated sludge	Ethanol or Succinate	Nitrous oxide	Anaerobic
Bacteria	AM084141.1	Proteobacteria	Alphaproteobacteria	Rhizobiales	Brucellaceae	Ochrobactrum	Ochrobactrum sp. R-28410	Activated sludge	Ethanol or Succinate	Nitrous oxide	Anaerobic
Bacteria	AM084142.1	Proteobacteria	Betaproteobacteria	Burkholderiales	Comamonadaceae	Comamonas	Comamonas sp. R-28226	Activated sludge	Ethanol or Succinate	Nitrous oxide	Anaerobic
Bacteria	AM084143.1	Proteobacteria	Betaproteobacteria	Burkholderiales	Comamonadaceae	Comamonas	Comamonas sp. R-28225	Activated sludge	Ethanol or Succinate	Nitrous oxide	Anaerobic
Bacteria	AM084144.1	Proteobacteria	Betaproteobacteria	Rhizobiales	Zoogloeaceae	Thauera	Thauera sp. R-28448	Activated sludge	Ethanol or Succinate	Nitrous oxide	Anaerobic
Bacteria	AM084145.1	Proteobacteria	Betaproteobacteria	Rhodobacterales	Comamonadaceae	Diaphorobacter	Diaphorobacter sp. R-28417	Activated sludge	Ethanol or Succinate	Nitrous oxide	Anaerobic
Bacteria	AM084146.1	Proteobacteria	Betaproteobacteria	Burkholderiales	Comamonadaceae	Comamonas	Comamonas sp. R-28220	Activated sludge	Ethanol or Succinate	Nitrous oxide	Anaerobic
Bacteria	AM084147.1	Proteobacteria	Betaproteobacteria	Burkholderiales	Comamonadaceae	Comamonas	Comamonas sp. R-28228	Activated sludge	Ethanol or Succinate	Nitrous oxide	Anaerobic
Bacteria	AM084148.1	Proteobacteria	Betaproteobacteria	Burkholderiales	Comamonadaceae	Comamonas	Comamonas sp. R-28227	Activated sludge	Ethanol or Succinate	Nitrous oxide	Anaerobic
Bacteria	AM084149.1	Proteobacteria	Betaproteobacteria	Burkholderiales	Comamonadaceae	Comamonas	Comamonas sp. R-28218	Activated sludge	Ethanol or Succinate	Nitrous oxide	Anaerobic
Bacteria	AM084150.1	Proteobacteria	Betaproteobacteria	Burkholderiales	Comamonadaceae	Comamonas	Comamonas sp. R-28210	Activated sludge	Ethanol or Succinate	Nitrous oxide	Anaerobic
Bacteria	AM084151.1	Proteobacteria	Alphaproteobacteria	Rhodobacterales	Rhodobacteraceae	Paracoccus	Paracoccus sp. R-28414	Activated sludge	Ethanol or Succinate	Nitrous oxide	Anaerobic
Bacteria	AM084152.1	Proteobacteria	Betaproteobacteria	Rhizobiales	Zoogloeaceae	Thauera	Thauera sp. R-28206	Activated sludge	Ethanol or Succinate	Nitrous oxide	Anaerobic
Bacteria	AM084153.1	Proteobacteria	Betaproteobacteria	Burkholderiales	Comamonadaceae	Comamonas	Comamonas sp. R-28452	Activated sludge	Ethanol or Succinate	Nitrous oxide	Anaerobic
Bacteria	AM084154.1	Proteobacteria	Alphaproteobacteria	Rhodobacterales	Rhodobacteraceae	Paracoccus	Paracoccus sp. R-28239	Activated sludge	Ethanol or Succinate	Nitrous oxide	Anaerobic
Bacteria	AM084155.1	Proteobacteria	Betaproteobacteria	Burkholderiales	Comamonadaceae	Comamonas	Comamonas sp. R-28234	Activated sludge	Ethanol or Succinate	Nitrous oxide	Anaerobic
Bacteria	AM084156.1	Proteobacteria	Betaproteobacteria	Rhizobiales	Zoogloeaceae	Thauera	Thauera sp. R-28205	Activated sludge	Ethanol or Succinate	Nitrous oxide	Anaerobic
Bacteria	AM084157.1	Proteobacteria	Betaproteobacteria	Burkholderiales	Comamonadaceae	Comamonas	Comamonas sp. R-28293	Activated sludge	Ethanol or Succinate	Nitrous oxide	Anaerobic
Bacteria	AM084158.1	Proteobacteria	Betaproteobacteria	Rhizobiales	Zoogloeaceae	Thauera	Thauera sp. R-28217	Activated sludge	Ethanol or Succinate	Nitrous oxide	Anaerobic
Bacteria	AM084159.1	Proteobacteria	Gammaproteobacteria	Pseudomonadales	Pseudomonadaceae	Pseudomonas	Pseudomonas sp. R-28219	Activated sludge	Ethanol or Succinate	Nitrous oxide	Anaerobic
Bacteria	AM084160.1	Proteobacteria	Betaproteobacteria	Rhizobiales	Zoogloeaceae	Thauera	Thauera sp. R-28213	Activated sludge	Ethanol or Succinate	Nitrous oxide	Anaerobic
Bacteria	AM084161.1	Proteobacteria	Betaproteobacteria	Rhizobiales	Zoogloeaceae	Thauera	Thauera sp. R-28216	Activated sludge	Ethanol or Succinate	Nitrous oxide	Anaerobic
Bacteria	AM084162.1	Proteobacteria	Betaproteobacteria	Rhodocyclales	Rhodocyclaceae	Azospira	Azospira sp. R-28447	Activated sludge	Ethanol or Succinate	Nitrous oxide	Anaerobic
Bacteria	AM084163.1	Proteobacteria	Alphaproteobacteria	Burkholderiales	Rhodobacteraceae	Paracoccus	Paracoccus sp. R-28241	Activated sludge	Ethanol or Succinate	Nitrous oxide	Anaerobic
Bacteria	AM084164.1	Firmicutes	Bacilli	Bacillales	Bacillaceae	Bacillus	Bacillus sp. R-28399	Activated sludge	Ethanol or Succinate	Nitrous oxide	Anaerobic
Bacteria	AM084165.1	Proteobacteria	Betaproteobacteria	Rhodocyclales	Azonexaceae	Dechloromonas	Dechloromonas sp. R-28451	Activated sludge	Ethanol or Succinate	Nitrous oxide	Anaerobic
Bacteria	AM084166.1	Proteobacteria	Betaproteobacteria	Burkholderiales	Comamonadaceae	Comamonas	Comamonas sp. R-28233	Activated sludge	Ethanol or Succinate	Nitrous oxide	Anaerobic
Bacteria	AM084167.1	Proteobacteria	Betaproteobacteria	Burkholderiales	Comamonadaceae	Comamonas	Comamonas sp. R-28235	Activated sludge	Ethanol or Succinate	Nitrous oxide	Anaerobic
Bacteria	AM084168.1	Proteobacteria	Betaproteobacteria	Burkholderiales	Comamonadaceae	Comamonas	Comamonas sp. R-28236	Activated sludge	Ethanol or Succinate	Nitrous oxide	Anaerobic
Bacteria	AM084169.1	Proteobacteria	Betaproteobacteria	Rhodocyclales	Azonexaceae	Dechloromonas	Dechloromonas sp. R-28407	Activated sludge	Ethanol or Succinate	Nitrous oxide	Anaerobic
Bacteria	AM084170.1	Proteobacteria	Betaproteobacteria	Rhizobiales	Zoogloeaceae	Thauera	Thauera sp. R-28207	Activated sludge	Ethanol or Succinate	Nitrous oxide	Anaerobic
Bacteria	AM084171.1	Proteobacteria	Betaproteobacteria	Rhizobiales	Zoogloeaceae	Thauera	Thauera sp. R-28289	Activated sludge	Ethanol or Succinate	Nitrous oxide	Anaerobic
Bacteria	AM084172.1	Proteobacteria	Betaproteobacteria	Rhodocyclales	Azonexaceae	Dechloromonas	Dechloromonas sp. R-28401	Activated sludge	Ethanol or Succinate	Nitrous oxide	Anaerobic
Bacteria	AM084173.1	Proteobacteria	Gammaproteobacteria	Pseudomonadales	Pseudomonadaceae	Pseudomonas	Pseudomonas sp. R-28208	Activated sludge	Ethanol or Succinate	Nitrous oxide	Anaerobic
Bacteria	AM084174.1	Proteobacteria	Betaproteobacteria	Rhizobiales	Zoogloeaceae	Thauera	Thauera sp. R-28404	Activated sludge	Ethanol or Succinate	Nitrous oxide	Anaerobic
Bacteria	AM084175.1	Proteobacteria	Betaproteobacteria	Burkholderiales	Comamonadaceae	Comamonas	Comamonas sp. R-28232	Activated sludge	Ethanol or Succinate	Nitrous oxide	Anaerobic
Bacteria	AM084176.1	Proteobacteria	Alphaproteobacteria	Burkholderiales	Rhodobacteraceae	Paracoccus	Paracoccus sp. R-28237	Activated sludge	Ethanol or Succinate	Nitrous oxide	Anaerobic
Bacteria	AM084177.1	Proteobacteria	Betaproteobacteria	Burkholderiales	Comamonadaceae	Comamonas	Comamonas sp. R-28211	Activated sludge	Ethanol or Succinate	Nitrous oxide	Anaerobic
Bacteria	AM084178.1	Proteobacteria	Alphaproteobacteria	Burkholderiales	Rhodobacteraceae	Paracoccus	Paracoccus sp. R-28245	Activated sludge	Ethanol or Succinate	Nitrous oxide	Anaerobic
Bacteria	AM084179.1	Proteobacteria	Alphaproteobacteria	Burkholderiales	Rhodobacteraceae	Paracoccus	Paracoccus sp. R-28244	Activated sludge	Ethanol or Succinate	Nitrous oxide	Anaerobic
Bacteria	AM084180.1	Proteobacteria	Alphaproteobacteria	Burkholderiales	Rhodobacteraceae	Paracoccus	Paracoccus sp. R-28243	Activated sludge	Ethanol or Succinate	Nitrous oxide	Anaerobic
Bacteria	AM084181.1	Proteobacteria	Betaproteobacteria	Burkholderiales	Comamonadaceae	Comamonas	Comamonas sp. R-28209	Activated sludge	Ethanol or Succinate	Nitrous oxide	Anaerobic
Bacteria	AM084182.1	Proteobacteria	Betaproteobacteria	Burkholderiales	Comamonadaceae	Comamonas	Comamonas sp. R-28413	Activated sludge	Ethanol or Succinate	Nitrous oxide	Anaerobic
Bacteria	AM084183.1	Proteobacteria	Betaproteobacteria	Rhodobacterales	Comamonadaceae	Diaphorobacter	Diaphorobacter sp. R-25012	Activated sludge	Ethanol or Succinate	Nitrous oxide	Anaerobic
Bacteria	AM084184.1	Proteobacteria	Betaproteobacteria	Burkholderiales	Comamonadaceae	Comamonas	Comamonas sp. R-27040	Activated sludge	Ethanol or Succinate	Nitrous oxide	Anaerobic
Bacteria	AM084185.1	Proteobacteria	Betaproteobacteria	Rhodocyclales	Azonexaceae	Dechloromonas	Dechloromonas sp. R-28215	Activated sludge	Ethanol or Succinate	Nitrous oxide	Anaerobic
Bacteria	AM084186.1	Proteobacteria	Betaproteobacteria	Rhodocyclales	Azonexaceae	Dechloromonas	Dechloromonas sp. R-28291	Activated sludge	Ethanol or Succinate	Nitrous oxide	Anaerobic
Bacteria	AB821371.1	Proteobacteria	Alphaproteobacteria	Rhizobiales	Rhodobiaceae	Tepidicaulis	Tepidicaulis marinus	Marine sediment	Acetate	Nitrous oxide	Anaerobic
Bacteria	GQ250431.2	Proteobacteria	Gammaproteobacteria	Xanthomonadales	Rhodanobacteraceae	Rhodanobacter	Rhodanobacter caeni strain MJ01	Sludge from a sewage disposal plant	N/A	Nitrous oxide	Aerobic
Bacteria	GQ250439.2	Proteobacteria	Gammaproteobacteria	Xanthomonadales	Rhodanobacteraceae	Rhodanobacter	Rhodanobacter caeni strain MJ14	Sludge from a sewage disposal plant	N/A	Nitrous oxide	Aerobic
Bacteria	AB252048.1	Proteobacteria	Epsilonproteobacteria	Campylobacterales	Helicobacteraceae	Sulfurimonas	Sulfurimonas paralvinellae	Paralvinella sp. polychaetes' nest, Japan	Thiosulfate, Hydrogen, Elemental sulfur	Nitrous oxide	Anaerobic
Bacteria	NZ_MUNW01000050.1	Proteobacteria	Alphaproteobacteria	Rhizobiales	Rhizobiaceae	Sinorhizobium	Sinorhizobium sp. A49	Soil	N/A	Nitrous oxide	Anaerobic
Bacteria	MUNO00000000.1	Proteobacteria	Betaproteobacteria	Burkholderiales	Comamonadaceae	Polaromonas	Polaromonas sp. A23	Soil	N/A	Nitrous oxide	Anaerobic
Bacteria	MUNV00000000.1	Proteobacteria	Gammaproteobacteria	Xanthomonadales	Rhodanobacteraceae	Rhodanobacter	Rhodanobacter sp. B04	Soil	N/A	Nitrous oxide	Anaerobic
Bacteria	MUNU00000000.1	Proteobacteria	Gammaproteobacteria	Xanthomonadales	Rhodanobacteraceae	Rhodanobacter	Rhodanobacter sp. B05	Soil	N/A	Nitrous oxide	Anaerobic
Bacteria	MUNX00000000.1	Bacteroidetes	Flavobacteriia	Flavobacteriales	Flavobacteriaceae	Flavobacterium	Flavobacterium sp. A45	Soil	N/A	Nitrous oxide	Anaerobic
Bacteria	DQ072718.1	Proteobacteria	Gammaproteobacteria	Oceanospirillales	Halomonadaceae	Halovibrio	Halovibrio denitrificans strain HGD 3	Hypersaline inland lake	Thiosulfate	Nitrous oxide	Anaerobic
Bacteria	DQ072719.1	Proteobacteria	Gammaproteobacteria	N/A	N/A	Halospina	Halospina denitrificans strain HGD 1-3	Hypersaline inland lake	Thiosulfate	Nitrous oxide	Anaerobic
Bacteria	X77118.1	Proteobacteria	Betaproteobacteria	Rhodocyclales	Zoogloeaceae	Thauera	Thauera aromatica strain K172	Anaerobic sludge, Anaerobic sediment, Activated sludge, Soil	Poly-P-hydroxy-butyrate	Nitrous oxide	Anaerobic
Bacteria	X77679.1	Proteobacteria	Betaproteobacteria	Rhodocyclales	Zoogloeaceae	Azoarcus	Azoarcus evansii strain KB 740	Anaerobic sludge, Anaerobic sediment, Activated sludge, Soil	N/A	Nitrous oxide	Anaerobic
Bacteria	X68491.1	Proteobacteria	Betaproteobacteria	Rhodocyclales	Zoogloeaceae	Thauera	Thauera selenatis strain AXT	Agricultural drainage water	Selenate	Nitrous oxide	Anaerobic
Bacteria	Y17590.1	Proteobacteria	Betaproteobacteria	Rhodocyclales	Zoogloeaceae	Thauera	Thauera mechernichii	Leachate Treatment Plant	Many aromatic compounds	Nitrous oxide	Aerobic
Bacteria	EF121854.1	Proteobacteria	Gammaproteobacteria	Oceanospirillales	Halomonadaceae	Halomonas	Halomonas daqingensis strain DQD2-30	Oilfield soil	Various compounds	Nitrous oxide	Aerobic
Bacteria	KF589921.1	Proteobacteria	Gammaproteobacteria	Pseudomonadales	Pseudomonadaceae	Pseudomonas	Pseudomonas stutzeri strain HD4-1	Landfill leachate treatment reactor	Succinate, citrate, and acetate	Nitrous oxide	Aerobic
Bacteria	AF156710.1	Proteobacteria	Alphaproteobacteria	Rhizobiales	Phyllobacteriaceae	Mesorhizobium	Mesorhizobium plurifarium	Denitrication reactor	Acetate	Nitrogen	Anaerobic
Bacteria	AF156709.1	Proteobacteria	Gammaproteobacteria	Xanthomonadales	Xanthomonadaceae	Stenotrophomonas	Stenotrophomonas sp BO	Denitrication reactor	Acetate	Nitrogen	Anaerobic
Bacteria	AF156711.1	Proteobacteria	Alphaproteobacteria	Rhizobiales	Hyphomicrobiaceae	Hyphomicrobium	Hyphomicrobium vulgare sp	Denitrication reactor	Methanol	Nitrogen	Anaerobic
Bacteria	AF107461.1	Proteobacteria	Alphaproteobacteria	Rhizobiales	Methylocystaceae	Methylosinus	Methylosinus pucelana 16S	Denitrication reactor	Methanol	Nitrogen	Anaerobic
Bacteria	AB096261.1	Proteobacteria	Gammaproteobacteria	Pseudomonadales	Pseudomonadaceae	Pseudomonas	Pseudomonas stutzeri strain TR2	Rice ponds, domestic wastewater or soil	Ethanol or Succinate	Nitrogen	Aerobic
Bacteria	AB096260.1	Proteobacteria	Gammaproteobacteria	Pseudomonadales	Pseudomonadaceae	Pseudomonas	Pseudomonas sp. strain K50	Rice ponds, domestic wastewater or soil	Ethanol or Succinate	Nitrogen	Aerobic
Bacteria	AJ300771.1	Proteobacteria	Alphaproteobacteria	Rhizobiales	Bradyrhizobiaceae	Afipia	Afipia sp. LMG 19832	Continuous-upflow fixed-bed reactor	PHBV	Nitrogen	Anaerobic
Bacteria	AJ300772.1	Proteobacteria	Gammaproteobacteria	Xanthomonadales	Xanthomonadaceae	Stenotrophomonas	Stenotrophomonas sp. LMG 19833	Continuous-upflow fixed-bed reactor	PHBV	Nitrogen	Anaerobic
Bacteria	AJ300773.1	Proteobacteria	Alphaproteobacteria	Caulobacterales	Caulobacteraceae	Brevundimonas	Brevundimonas sp. LMG 19834	Continuous-upflow fixed-bed reactor	PHBV	Nitrogen	Anaerobic
Bacteria	AB064317.1	Proteobacteria	Betaproteobacteria	Rhodobacterales	Comamonadaceae	Diaphorobacter	Diaphorobacter nitroreducens strain:NA10B	Activated sludge	PHBV, PHB	Nitrogen	Anaerobic
Bacteria	AB076842.1	Proteobacteria	Betaproteobacteria	Burkholderiales	Comamonadaceae	Acidovorax	Acidovorax sp. KSP1	Activated sludge	PHBV	Nitrogen	Anaerobic
Bacteria	AB076843.1	Proteobacteria	Betaproteobacteria	Burkholderiales	Comamonadaceae	Acidovorax	Acidovorax sp. KSP2	Activated sludge	PHBV	Nitrogen	Anaerobic
Bacteria	AB076844.1	Proteobacteria	Betaproteobacteria	Burkholderiales	Comamonadaceae	Acidovorax	Acidovorax sp. OS-6	Activated sludge	PHBV	Nitrogen	Anaerobic
Bacteria	AB076845.1	Proteobacteria	Betaproteobacteria	N/A	N/A	N/A	Beta proteobacterium NOS3	Activated sludge	PHBV	Nitrogen	Anaerobic
Bacteria	AB076846.1	Proteobacteria	Betaproteobacteria	N/A	N/A	N/A	Beta proteobacterium NOS8	Activated sludge	PHBV	Nitrogen	Anaerobic
Bacteria	AB076847.1	Proteobacteria	Betaproteobacteria	N/A	N/A	N/A	Beta proteobacterium OS-9	Activated sludge	PHBV	Nitrogen	Anaerobic
Bacteria	AB076848.1	Proteobacteria	Betaproteobacteria	N/A	N/A	N/A	Beta proteobacterium OS-19	Activated sludge	PHBV	Nitrogen	Anaerobic
Bacteria	AB076849.1	Proteobacteria	Betaproteobacteria	Burkholderiales	Comamonadaceae	Comamonas	Comamonas sp. NSP4	Activated sludge	PHBV	Nitrogen	Anaerobic
Bacteria	AB076850.1	Proteobacteria	Betaproteobacteria	Burkholderiales	Comamonadaceae	Comamonas	Comamonas sp. NSP5	Activated sludge	PHBV	Nitrogen	Anaerobic
Bacteria	AB076851.1	Proteobacteria	Betaproteobacteria	Burkholderiales	Comamonadaceae	Comamonas	Comamonas sp. NSP7	Activated sludge	PHBV	Nitrogen	Anaerobic
Bacteria	AB076852.1	Proteobacteria	Betaproteobacteria	Burkholderiales	Comamonadaceae	Comamonas	Comamonas sp. NSP8	Activated sludge	PHBV	Nitrogen	Anaerobic
Bacteria	AB076853.1	Proteobacteria	Betaproteobacteria	Burkholderiales	Comamonadaceae	Comamonas	Comamonas sp. OS-3	Activated sludge	PHBV	Nitrogen	Anaerobic
Bacteria	AB076854.1	Proteobacteria	Betaproteobacteria	Burkholderiales	Comamonadaceae	Comamonas	Comamonas sp. OS-14	Activated sludge	PHBV	Nitrogen	Anaerobic
Bacteria	AB076855.1	Proteobacteria	Betaproteobacteria	Rhodobacterales	Comamonadaceae	Diaphorobacter	Diaphorobacter nitroreducens strain: KSP3	Activated sludge	PHBV	Nitrogen	Anaerobic
Bacteria	AB076856.1	Proteobacteria	Betaproteobacteria	Rhodobacterales	Comamonadaceae	Diaphorobacter	Diaphorobacter nitroreducens strain:KSP4	Activated sludge	PHBV	Nitrogen	Anaerobic
Bacteria	AB076857.1	Proteobacteria	Gammaproteobacteria	Pseudomonadales	Pseudomonadaceae	Pseudomonas	Pseudomonas sp. P400Y-1	Activated sludge	PHBV	Nitrogen	Anaerobic
Bacteria	AB076858.1	Proteobacteria	Gammaproteobacteria	Aeromonadales	Aeromonadaceae	Aeromonas	Aeromonas sp. PG3-3	Activated sludge	PHBV	Nitrogen	Anaerobic
Bacteria	AB076859.1	Proteobacteria	Gammaproteobacteria	Aeromonadales	Aeromonadaceae	Aeromonas	Aeromonas sp. PG4-1	Activated sludge	PHBV	Nitrogen	Anaerobic
Bacteria	AJ251577.1	Proteobacteria	Betaproteobacteria	Burkholderiales	Comamonadaceae	Comamonas	Comamonas nitrativorans sp. 23310	Denitrifying reactor treating landfill leachate	Acetate	Nitrogen	Anaerobic
Bacteria	AB166879.1	Proteobacteria	Betaproteobacteria	Burkholderiales	Alcaligenaceae	Castellaniella	Castellaniella caeni	Aerobic Sludge	Glucose	Nitrogen	Anaerobic
Bacteria	GQ241321.1	Proteobacteria	Betaproteobacteria	Burkholderiales	Alcaligenaceae	Castellaniella	Castellaniella daejeonensis strain MJ06	Soil	Acetate	Nitrogen	Anaerobic
Bacteria	AY486423.1	Proteobacteria	Alphaproteobacteria	Rhodobacterales	Rhodobacteraceae	Pseudovibrio	Pseudovibrio denitrificans strain DN34	Sea-water, Taiwan	Glucose	Nitrogen	Anaerobic
Bacteria	AF534574.1	Proteobacteria	Alphaproteobacteria	Burkholderiales	Rhodobacteraceae	Paracoccus	Paracoccus denitrificans	Marine methanol-fed denitrification reactor	Methanol	Nitrogen	Anaerobic
Bacteria	AB166882.1	Proteobacteria	Betaproteobacteria	Rhodocyclales	Azonexaceae	Azonexus	Azonexus caeni	Aerobic sludge	Malonate	Nitrogen	Aerobic
Bacteria	GQ246953.1	Proteobacteria	Betaproteobacteria	Burkholderiales	Alcaligenaceae	Candidimonas	Candidimonas bauzanensis strain BZ59	Hydrocarbon-contaminated soil	Malic acid	Nitrogen	Anaerobic
Bacteria	DQ466075.1	Proteobacteria	Betaproteobacteria	Burkholderiales	Alcaligenaceae	Parapusillimonas	Parapusillimonas granuli strain Ch07	Wastewater-treatment bioreactor	N/A	Nitrogen	Anaerobic
Bacteria	AB899817.1	Proteobacteria	Alphaproteobacteria	Caulobacterales	Caulobacteraceae	Brevundimonas	Brevundimonas denitrificans	Organics- and methane-rich deep-sea sediments	N/A	Nitrogen	Anaerobic
Bacteria	AM712913.1	Proteobacteria	Alphaproteobacteria	Rhizobiales	Hyphomicrobiaceae	Rhodoplanes	Rhodoplanes piscinae strain JA266T	Fresh water fish pond	Sodium Acetate, Sodium Succinate	Nitrogen	Anaerobic
Bacteria	AM998822.1	Proteobacteria	Alphaproteobacteria	Rhizobiales	Hyphomicrobiaceae	Rhodoplanes	Rhodoplanes piscinae strain JA333	Fresh water fish pond	Sodium Acetate, Sodium Succinate	Nitrogen	Anaerobic
Bacteria	HE647713.2	Proteobacteria	Alphaproteobacteria	Rhizobiales	Cohaesibacteraceae	Cohaesibacter	Cohaesibacter haloalkalitolerans strain JC112, isolate CON553	Soda lake sediment	Benzoate	Nitrogen	Anaerobic
Bacteria	HE774678.2	Proteobacteria	Alphaproteobacteria	Rhizobiales	Cohaesibacteraceae	Cohaesibacter	Cohaesibacter haloalkalitolerans strain JC131T, isolate COV1	Soda lake sediment	Benzoate	Nitrogen	Anaerobic
Bacteria	JF719060.1	Proteobacteria	Gammaproteobacteria	Xanthomonadales	Rhodanobacteraceae	Rhodanobacter	Rhodanobacter denitrificans strain 2APBS1	Uranium and nitrate contaminated subsurface sediment	Acetate	Nitrogen	Anaerobic
Bacteria	JF719061.1	Proteobacteria	Gammaproteobacteria	Xanthomonadales	Rhodanobacteraceae	Rhodanobacter	Rhodanobacter denitrificans strain 116-2	Uranium and nitrate contaminated subsurface sediment	Acetate	Nitrogen	Anaerobic
Bacteria	FJ481105.1	Firmicutes	Bacilli	Bacillales	Bacillaceae	Geobacillus	Geobacillus thermodenitrificans strain SG-01	Composted wood chips, South Korea	Glycogen	Nitrogen	Anaerobic
Bacteria	Z26926.1	Firmicutes	Bacilli	Bacillales	Bacillaceae	Geobacillus	Geobacillus thermocatenulatus	Sugar beet juice, Austria	Citrate	Nitrogen	Anaerobic
Bacteria	Z26928.1	Firmicutes	Bacilli	Bacillales	Bacillaceae	Geobacillus	Geobacillus thermodenitrificans DSM 465	Sugar beet juice, Austria	N/A	Nitrogen	Anaerobic
Bacteria	AF326278.1	Firmicutes	Bacilli	Bacillales	Bacillaceae	Geobacillus	Geobacillus toebii	Hay compost, Korea	N/A	Nitrogen	Anaerobic
Bacteria	AF276306.1	Firmicutes	Bacilli	Bacillales	Bacillaceae	Geobacillus	Geobacillus subterraneus strain 34	High-temperature oil fields of Western Siberia, Kazakhstan, and China	Lactate	Nitrogen	Anaerobic
Bacteria	AF276307.1	Firmicutes	Bacilli	Bacillales	Bacillaceae	Geobacillus	Geobacillus subterraneus strain K	High-temperature oil fields of Western Siberia, Kazakhstan, and China	Lactate	Nitrogen	Anaerobic
Bacteria	AF276308.1	Firmicutes	Bacilli	Bacillales	Bacillaceae	Geobacillus	Geobacillus subterraneus strain Sam	High-temperature oil fields of Western Siberia, Kazakhstan, and China	Lactate	Nitrogen	Anaerobic
Bacteria	AY044055.1	Firmicutes	Bacilli	Bacillales	Bacillaceae	Geobacillus	Geobacillus lituanicus	High-temperature oilfield, Lithuania	Starch	Nitrogen	Anaerobic
Bacteria	FN428666.1	Firmicutes	Bacilli	Bacillales	Bacillaceae	Geobacillus	Geobacillus thermodenitrificans strain R-32623	Soil, Italy	Starch	Nitrogen	Anaerobic
Bacteria	FN428667.1	Firmicutes	Bacilli	Bacillales	Bacillaceae	Geobacillus	Geobacillus thermodenitrificans strain R-32624	Soil, Indonesia	Starch	Nitrogen	Anaerobic
Bacteria	FN538990.2	Firmicutes	Bacilli	Bacillales	Bacillaceae	Geobacillus	Geobacillus thermodenitrificans strain R-32625	Soil, Saudi Arabia	Starch	Nitrogen	Anaerobic
Bacteria	FN428639.1	Firmicutes	Bacilli	Bacillales	Bacillaceae	Geobacillus	Geobacillus thermodenitrificans strain R-32500	Ayutthaya, Thailand	N/A	Nitrogen	Anaerobic
Bacteria	FN428660.1	Firmicutes	Bacilli	Bacillales	Bacillaceae	Geobacillus	Geobacillus thermodenitrificans strain R-32616	Soil from Iceland	N/A	Nitrogen	Anaerobic
Bacteria	FN428662.1	Firmicutes	Bacilli	Bacillales	Bacillaceae	Geobacillus	Geobacillus thermodenitrificans strain R-32618	River Cam, Cambridge, UK	N/A	Nitrogen	Anaerobic
Bacteria	FN428663.1	Firmicutes	Bacilli	Bacillales	Bacillaceae	Geobacillus	Geobacillus thermodenitrificans strain R-32619	Atypical phenotype	N/A	Nitrogen	Anaerobic
Bacteria	FN428665.1	Firmicutes	Bacilli	Bacillales	Bacillaceae	Geobacillus	Geobacillus thermodenitrificans strain R-32622	N/A	N/A	Nitrogen	Anaerobic
Bacteria	FN538995.2	Firmicutes	Bacilli	Bacillales	Bacillaceae	Geobacillus	Geobacillus thermodenitrificans strain R-32615	Atypical phenotype	N/A	Nitrogen	Anaerobic
Bacteria	FN538993.2	Firmicutes	Bacilli	Bacillales	Bacillaceae	Geobacillus	Geobacillus thermodenitrificans strain R-35647	Sugar beet juice	N/A	Nitrogen	Anaerobic
Bacteria	FN428644.1	Firmicutes	Bacilli	Bacillales	Bacillaceae	Geobacillus	Geobacillus thermodenitrificans strain R-32506	Atypical phenotype	N/A	Nitrogen	Anaerobic
Bacteria	FN428661.1	Firmicutes	Bacilli	Bacillales	Bacillaceae	Geobacillus	Geobacillus thermodenitrificans strain R-32617	Atypical phenotype	N/A	Nitrogen	Anaerobic
Bacteria	FN428647.1	Firmicutes	Bacilli	Bacillales	Bacillaceae	Geobacillus	Geobacillus thermodenitrificans strain R-32511	Soil, France	N/A	Nitrogen	Anaerobic
Bacteria	FN428664.1	Firmicutes	Bacilli	Bacillales	Bacillaceae	Geobacillus	Geobacillus thermodenitrificans strain R-32621	Sugar beet juice, Austria	N/A	Nitrogen	Anaerobic
Bacteria	FN538994.2	Firmicutes	Bacilli	Bacillales	Bacillaceae	Geobacillus	Geobacillus thermodenitrificans strain R-32614	Deli, China	N/A	Nitrogen	Anaerobic
Bacteria	AY608961.1	Firmicutes	Bacilli	Bacillales	Bacillaceae	Geobacillus	Geobacillus thermodenitrificans strain OHT-1	Soil	N/A	Nitrogen	Anaerobic
Bacteria	AY608963.1	Firmicutes	Bacilli	Bacillales	Bacillaceae	Geobacillus	Geobacillus thermodenitrificans strain BGSC W9A26	Soil	N/A	Nitrogen	Anaerobic
Bacteria	AY608964.1	Firmicutes	Bacilli	Bacillales	Bacillaceae	Geobacillus	Geobacillus thermodenitrificans strain BGSC W9A38	Soil	N/A	Nitrogen	Anaerobic
Bacteria	AY608977.1	Firmicutes	Bacilli	Bacillales	Bacillaceae	Geobacillus	Bacillus sp. BGSC W9A86	Soil	N/A	Nitrogen	Anaerobic
Bacteria	AY608979.1	Firmicutes	Bacilli	Bacillales	Bacillaceae	Geobacillus	Bacillus sp. BGSC W9A91	Soil	N/A	Nitrogen	Anaerobic
Bacteria	AY608965.1	Firmicutes	Bacilli	Bacillales	Bacillaceae	Geobacillus	Bacillus sp. BGSC W9A45	Soil	N/A	Nitrogen	Anaerobic
Bacteria	AY608968.1	Firmicutes	Bacilli	Bacillales	Bacillaceae	Geobacillus	Bacillus sp. BGSC W9A65	Soil	N/A	Nitrogen	Anaerobic
Bacteria	AY608970.1	Firmicutes	Bacilli	Bacillales	Bacillaceae	Geobacillus	Bacillus sp. BGSC W9A67	Soil	N/A	Nitrogen	Anaerobic
Bacteria	AY608962.1	Firmicutes	Bacilli	Bacillales	Bacillaceae	Geobacillus	Bacillus sp. BGSC W9A21	Soil	N/A	Nitrogen	Anaerobic
Bacteria	AY608967.1	Firmicutes	Bacilli	Bacillales	Bacillaceae	Geobacillus	Bacillus sp. BGSC W9A54	Soil	N/A	Nitrogen	Anaerobic
Bacteria	AY608972.1	Firmicutes	Bacilli	Bacillales	Bacillaceae	Geobacillus	Bacillus sp. BGSC W9A71	Soil	N/A	Nitrogen	Anaerobic
Bacteria	AY608974.1	Firmicutes	Bacilli	Bacillales	Bacillaceae	Geobacillus	Bacillus sp. BGSC W9A74	Soil	N/A	Nitrogen	Anaerobic
Bacteria	AY608978.1	Firmicutes	Bacilli	Bacillales	Bacillaceae	Geobacillus	Bacillus sp. BGSC W9A87	Soil	N/A	Nitrogen	Anaerobic
Bacteria	AY608973.1	Firmicutes	Bacilli	Bacillales	Bacillaceae	Geobacillus	Bacillus sp. BGSC W9A73	Soil	N/A	Nitrogen	Anaerobic
Bacteria	AY608969.1	Firmicutes	Bacilli	Bacillales	Bacillaceae	Geobacillus	Bacillus sp. BGSC W9A66	Soil	N/A	Nitrogen	Anaerobic
Bacteria	AY608976.1	Firmicutes	Bacilli	Bacillales	Bacillaceae	Geobacillus	Bacillus sp. BGSC W9A84	Soil	N/A	Nitrogen	Anaerobic
Bacteria	AY608971.1	Firmicutes	Bacilli	Bacillales	Bacillaceae	Geobacillus	Bacillus sp. BGSC W9A69	Soil	N/A	Nitrogen	Anaerobic
Bacteria	AY608966.1	Firmicutes	Bacilli	Bacillales	Bacillaceae	Geobacillus	Bacillus sp. BGSC W9A5	Soil	N/A	Nitrogen	Anaerobic
Bacteria	EU477773.2	Firmicutes	Bacilli	Bacillales	Bacillaceae	Geobacillus	Geobacillus thermodenitrificans subsp. calidus strain F84b	High temperature well-pipeline sediment	Starch	Nitrogen	Anaerobic
Bacteria	CP020030-CP020032	Firmicutes	Bacilli	Bacillales	Bacillaceae	Geobacillus	Geobacillus thermodenitrificans T12	sediment	Glucose	Nitrogen	Anaerobic
Bacteria	AY450926.1	Firmicutes	Bacilli	Bacillales	Bacillaceae	Geobacillus	Geobacillus thermoleovorans strain GE-7	Ultra-deep (3.1 km) groundwater in the East Driefontein Mine	Lactate	Nitrogen	Anaerobic
Bacteria	FN428684.1	Firmicutes	Bacilli	Bacillales	Bacillaceae	Geobacillus	Geobacillus thermoleovorans strain R-35636	Soil near hot water effluent	Starch	Nitrogen	Anaerobic
Bacteria	FN428671.1	Firmicutes	Bacilli	Bacillales	Bacillaceae	Geobacillus	Geobacillus thermoleovorans strain R-32630	Soil	Starch	Nitrogen	Anaerobic
Bacteria	FN428637.1	Firmicutes	Bacilli	Bacillales	Bacillaceae	Geobacillus	Geobacillus thermoleovorans strain R-32498	Hot spring	Starch	Nitrogen	Anaerobic
Bacteria	FN428696.1	Firmicutes	Bacilli	Bacillales	Bacillaceae	Geobacillus	Geobacillus thermoleovorans strain R-35650	Soil close to crater of Stromboli	Starch	Nitrogen	Anaerobic
Bacteria	FN428683.1	Firmicutes	Bacilli	Bacillales	Bacillaceae	Geobacillus	Geobacillus thermoleovorans strain R-35635	Sediment, Vulcano-La Roya marine thermal vent	Starch	Nitrogen	Anaerobic
Bacteria	CP000558.1	Firmicutes	Bacilli	Bacillales	Bacillaceae	Geobacillus	Geobacillus thermodenitrificans NG80-2	Deep-subsurface oil reservoir	Various compounds	Nitrogen	Anaerobic
Bacteria	MUNS00000000.1	Proteobacteria	Betaproteobacteria	Burkholderiales	Comamonadaceae	Polaromonas	Polaromonas sp. C04	Soil	N/A	Nitrogen	Anaerobic
Bacteria	MUNZ00000000.1	Proteobacteria	Betaproteobacteria	Burkholderiales	Comamonadaceae	Hydrogenophaga	Hydrogenophaga sp. A37	Soil	N/A	Nitrogen	Anaerobic
Bacteria	MUNP00000000.1	Proteobacteria	Gammaproteobacteria	Xanthomonadales	Rhodanobacteraceae	Rhodanobacter	Rhodanobacter sp. C06	Soil	N/A	Nitrogen	Anaerobic
Bacteria	MUNQ00000000.1	Proteobacteria	Gammaproteobacteria	Xanthomonadales	Rhodanobacteraceae	Rhodanobacter	Rhodanobacter sp. C05	Soil	N/A	Nitrogen	Anaerobic
Bacteria	MUNT00000000.1	Proteobacteria	Gammaproteobacteria	Xanthomonadales	Rhodanobacteraceae	Rhodanobacter	Rhodanobacter sp. C03	Soil	N/A	Nitrogen	Anaerobic
Bacteria	MUNR00000000.1	Proteobacteria	Gammaproteobacteria	Xanthomonadales	Rhodanobacteraceae	Rhodanobacter	Rhodanobacter sp. C01	Soil	N/A	Nitrogen	Anaerobic
Bacteria	MUOA00000000.1	Proteobacteria	Gammaproteobacteria	Pseudomonadales	Pseudomonadaceae	Pseudomonas	Pseudomonas sp. A25	Soil	N/A	Nitrogen	Anaerobic
Bacteria	MUNY00000000.1	Bacteroidetes	Cytophagia	Cytophagales	Cyclobacteriaceae	Algoriphagus	Algoriphagus sp. A40	Soil	N/A	Nitrogen	Anaerobic
Bacteria	AB506456.1	Proteobacteria	Betaproteobacteria	Nitrosomonadales	Gallionellaceae	Sulfuricella	Sulfuricella denitrificans skB26	Freshwater lake	Thiosulfate, Elemental sulfur	Nitrogen	Anaerobic
Bacteria	AB552842.1	Proteobacteria	Betaproteobacteria	Nitrosomonadales	Sterolibacteriaceae	Sulfuritalea	Sulfuritalea hydrogenivorans sk43H	Freshwater lake	Thiosulfate, Elemental sulfur	Nitrogen	Anaerobic
Bacteria	AB842427.1	Proteobacteria	Betaproteobacteria	Nitrosomonadales	Sterolibacteriaceae	Sulfurisoma	Sulfurisoma sediminicola strain BSN1	Freshwater lake	Thiosulfate, Elemental sulfur	Nitrogen	Anaerobic
Bacteria	DQ390450.1	Proteobacteria	Gammaproteobacteria	Thiotrichales	Piscirickettsiaceae	Hydrogenovibrio	Thiomicrospira halophila strain HL 5	Hypersaline lake	Thiosulfate	Nitrogen	Anaerobic
Bacteria	DQ469573.1	Proteobacteria	Gammaproteobacteria	Chromatiales	Halothiobacillaceae	Halothiobacillus	Halothiobacillus sp. HL1	Hypersaline inland lakes, a sea solar saltern and a deep-sea salt brine	Thiosulfate	Nitrogen	Anaerobic
Bacteria	DQ469574.1	Proteobacteria	Gammaproteobacteria	Chromatiales	Halothiobacillaceae	Halothiobacillus	Halothiobacillus sp. HL27	Hypersaline inland lakes, a sea solar saltern and a deep-sea salt brine	Thiosulfate	Nitrogen	Anaerobic
Bacteria	DQ469575.1	Proteobacteria	Gammaproteobacteria	Chromatiales	Halothiobacillaceae	Halothiobacillus	Halothiobacillus sp. HL-U1	Hypersaline inland lakes, a sea solar saltern and a deep-sea salt brine	Thiosulfate	Nitrogen	Anaerobic
Bacteria	DQ469576.1	Proteobacteria	Gammaproteobacteria	Chromatiales	Ectothiorhodospiraceae	Thiohalospira	Thiohalospira halophila strain HL3	Hypersaline inland lakes, a sea solar saltern and a deep-sea salt brine	Thiosulfate	Nitrogen	Anaerobic
Bacteria	DQ469577.1	Proteobacteria	Gammaproteobacteria	Chromatiales	Ectothiorhodospiraceae	Thiohalospira	Thiohalospira halophila strain HL4	Hypersaline inland lakes, a sea solar saltern and a deep-sea salt brine	Thiosulfate	Nitrogen	Anaerobic
Bacteria	DQ469578.1	Proteobacteria	Gammaproteobacteria	Chromatiales	Ectothiorhodospiraceae	Thiohalospira	Thiohalospira halophila strain HL23	Hypersaline inland lakes, a sea solar saltern and a deep-sea salt brine	Thiosulfate	Nitrogen	Anaerobic
Bacteria	DQ469579.1	Proteobacteria	Gammaproteobacteria	Chromatiales	Ectothiorhodospiraceae	Thiohalospira	Thiohalospira halophila strain HL25	Hypersaline inland lakes, a sea solar saltern and a deep-sea salt brine	Thiosulfate	Nitrogen	Anaerobic
Bacteria	DQ469580.1	Proteobacteria	Gammaproteobacteria	Chromatiales	Ectothiorhodospiraceae	Thiohalomonas	Thiohalomonas denitrificans strain HLD 1	Hypersaline inland lakes, a sea solar saltern and a deep-sea salt brine	Thiosulfate	Nitrogen	Anaerobic
Bacteria	DQ469581.1	Proteobacteria	Gammaproteobacteria	Chromatiales	Ectothiorhodospiraceae	Thiohalomonas	Thiohalomonas denitrificans strain HLD 16	Hypersaline inland lakes, a sea solar saltern and a deep-sea salt brine	Thiosulfate	Nitrogen	Anaerobic
Bacteria	DQ469582.1	Proteobacteria	Gammaproteobacteria	N/A	N/A	Thiohalorhabdus	Thiohalorhabdus denitrificans strain HL 19	Hypersaline inland lakes, a sea solar saltern and a deep-sea salt brine	Thiosulfate	Nitrogen	Anaerobic
Bacteria	DQ469583.1	Proteobacteria	Gammaproteobacteria	N/A	N/A	Thiohalorhabdus	Thiohalorhabdus denitrificans strain HLD 8	Hypersaline inland lakes, a sea solar saltern and a deep-sea salt brine	Thiosulfate	Nitrogen	Anaerobic
Bacteria	DQ469584.1	Proteobacteria	Gammaproteobacteria	Chromatiales	Thioalkalispiraceae	Thiohalophilus	Thiohalophilus thiocyanatoxydans strain HRhD 2	Hypersaline inland lakes, a sea solar saltern and a deep-sea salt brine	Thiosulfate	Nitrogen	Anaerobic
Bacteria	EF117909.1	Proteobacteria	Gammaproteobacteria	Chromatiales	Ectothiorhodospiraceae	Thiohalomonas	Thiohalomonas denitrificans strain HLD 2	Hypersaline lakes and salterns	Thiosulfate	Nitrogen	Anaerobic
Bacteria	EF117910.1	Proteobacteria	Gammaproteobacteria	Chromatiales	Ectothiorhodospiraceae	Thiohalomonas	Thiohalomonas denitrificans strain HLD 3	Hypersaline lakes and salterns	Thiosulfate	Nitrogen	Anaerobic
Bacteria	EF117911.1	Proteobacteria	Gammaproteobacteria	Chromatiales	Ectothiorhodospiraceae	Thiohalomonas	Thiohalomonas denitrificans strain HLD 4	Hypersaline lakes and salterns	Thiosulfate	Nitrogen	Anaerobic
Bacteria	EF117912.1	Proteobacteria	Gammaproteobacteria	Chromatiales	Ectothiorhodospiraceae	Thiohalomonas	Thiohalomonas denitrificans strain HLD 12	Hypersaline lakes and salterns	Thiosulfate	Nitrogen	Anaerobic
Bacteria	EF117913.1	Proteobacteria	Gammaproteobacteria	Chromatiales	Ectothiorhodospiraceae	Thiohalomonas	Thiohalomonas denitrificans strain HLD 14	Hypersaline lakes and salterns	Thiosulfate	Nitrogen	Anaerobic
Bacteria	EF455919.1	Proteobacteria	Gammaproteobacteria	Chromatiales	Ectothiorhodospiraceae	Thiohalomonas	Thiohalomonas denitrificans strain HLD 15	Hypersaline lakes and salterns	Thiosulfate	Nitrogen	Anaerobic
Bacteria	EU374710.1	Proteobacteria	Gammaproteobacteria	N/A	N/A	Thiohalorhabdus	Thiohalorhabdus denitrificans strain HL 28	Hypersaline inland lakes and salterns	Thiosulfate	Nitrogen	Anaerobic
Bacteria	EU374711.1	Proteobacteria	Gammaproteobacteria	N/A	N/A	Thiohalorhabdus	Thiohalorhabdus denitrificans strain HLD 18	Hypersaline inland lakes and salterns	Thiosulfate	Nitrogen	Anaerobic
Bacteria	EU374712.1	Proteobacteria	Gammaproteobacteria	N/A	N/A	Thiohalorhabdus	Thiohalorhabdus denitrificans strain HLD 10	Hypersaline inland lakes and salterns	Thiosulfate	Nitrogen	Anaerobic
Bacteria	EU374713.1	Proteobacteria	Gammaproteobacteria	N/A	N/A	Thiohalorhabdus	Thiohalorhabdus denitrificans strain HLD 11	Hypersaline inland lakes and salterns	Thiosulfate	Nitrogen	Anaerobic
Bacteria	NR_028745.1	Proteobacteria	Gammaproteobacteria	Chromatiales	Ectothiorhodospiraceae	Thioalkalivibrio	Thioalkalivibrio denitrificans strain ALJD	Soda-lake sediment	Thiosulfate	Nitrogen	Anaerobic
Bacteria	AY079010.1	Proteobacteria	Gammaproteobacteria	Chromatiales	Ectothiorhodospiraceae	Thioalkalivibrio	Thialkalivibrio nitratreducens ALEN 2T	Soda-lake sediment	Thiosulfate	Nitrogen	Anaerobic
Bacteria	AY360060.1	Proteobacteria	Gammaproteobacteria	Chromatiales	Ectothiorhodospiraceae	Thioalkalivibrio	Thioalkalivibrio thiocyanodenitrificans ARhD 1	Soda-lake sediment	Thiosulfate	Nitrogen	Anaerobic
Bacteria	EF605262.1	Proteobacteria	Gammaproteobacteria	Nevskiales	Sinobacteraceae	Steroidobacter	Steroidobacter denitrificans strain FS	Anoxic digested sludge	Oestradiol, Testosterone	Nitrogen	Anaerobic
Bacteria	AY879297.1	Proteobacteria	Betaproteobacteria	Nitrosomonadales	Sterolibacteriaceae	Denitratisoma	Denitratisoma oestradiolicum strain AcBE2-1	Wastewater treatment plant	17β-Oestradiol	Nitrogen	Anaerobic
Bacteria	DQ413148.1	Proteobacteria	Betaproteobacteria	Rhodocyclales	Zoogloeaceae	Zoogloea	Zoogloea caeni strain EMB43	Activated sludge	Gelatin	Nitrogen	Aerobic
Bacteria	DQ413150.1	Proteobacteria	Betaproteobacteria	Rhodocyclales	Zoogloeaceae	Zoogloea	Zoogloea caeni strain EMB 61	Activated sludge	Gelatin	Nitrogen	Aerobic
Bacteria	D14320.1	Proteobacteria	Betaproteobacteria	Burkholderiales	Comamonadaceae	Brachymonas	Brachymonas denitrificans	Activated sludge	Various compounds	Nitrogen	Anaerobic
Bacteria	AJ315676.1	Proteobacteria	Betaproteobacteria	Rhodocyclales	Zoogloeaceae	Azoarcus	Azoarcus buckelii strain U120	Oxic soil	Benzoate	Nitrogen	Anaerobic
Bacteria	AJ315677.1	Proteobacteria	Betaproteobacteria	Rhodocyclales	Zoogloeaceae	Thauera	Thauera sp. S2	Anoxic ditch sludge	Benzoate	Nitrogen	Anaerobic
Bacteria	AJ315678.1	Proteobacteria	Betaproteobacteria	Rhodocyclales	Zoogloeaceae	Thauera	Thauera sp. B4P	Sewage treatment plant	Benzoate	Nitrogen	Anaerobic
Bacteria	AJ315679.1	Proteobacteria	Betaproteobacteria	Rhodocyclales	Zoogloeaceae	Thauera	Thauera aromatica strain SP	Anoxic ditch sludge	Benzoate	Nitrogen	Anaerobic
Bacteria	AJ315680.1	Proteobacteria	Betaproteobacteria	Rhodocyclales	Zoogloeaceae	Thauera	Thauera aromatica strain LG356	Activated sludge	Benzoate	Nitrogen	Anaerobic
Bacteria	AJ315681.1	Proteobacteria	Betaproteobacteria	Rhodocyclales	Zoogloeaceae	Thauera	Thauera aromatica strain S100	Anoxic sludge	Benzoate	Nitrogen	Anaerobic
Bacteria	X69159.1	Proteobacteria	Alphaproteobacteria	Rhodobacterales	Rhodobacteraceae	Paracoccus	P.denitrificans	Pure culture	Various compounds	Nitrogen	Anaerobic
Bacteria	AJ306683.1	Proteobacteria	Betaproteobacteria	Nitrosomonadales	Sterolibacteriaceae	Sterolibacterium	Sterolibacterium denitrificans strain Chol-1S	Upflow sludge bed (USB) anoxic reactor	Cholesterol	Nitrogen	Anaerobic
Bacteria	Y09967.1	Proteobacteria	Alphaproteobacteria	Rhodobacterales	Rhodobacteraceae	N/A	denitrifying bacterium 72Chol	Mixed forest mud	Cholesterol	Nitrogen	Anaerobic
Bacteria	NR_026438.1	Proteobacteria	Betaproteobacteria	Rhodocyclales	Zoogloeaceae	Azoarcus	Azoarcus anaerobius strain LuFres1	Anoxic sewage sludge	Resorcinol	Nitrogen	Anaerobic
Bacteria	GQ389714.1	Proteobacteria	Betaproteobacteria	Rhodocyclales	Zoogloeaceae	Azoarcus	Azoarcus sp. NSC3	Hot spring	Sulfide	Nitrogen	Anaerobic
Bacteria	L33694.1	Proteobacteria	Betaproteobacteria	Rhodocyclales	Zoogloeaceae	Azoarcus	Azoarcus denitrificans Tol-4	Agricultural soils, Compost, Aquifer material or Contaminated soil	Toluene	Nitrogen	Anaerobic
Bacteria	L33687.1	Proteobacteria	Betaproteobacteria	Rhodocyclales	Zoogloeaceae	Azoarcus	Azoarcus denitrificans Td-1	Agricultural soils, Compost, Aquifer material or Contaminated soil	Toluene	Nitrogen	Anaerobic
Bacteria	L33691.1	Proteobacteria	Betaproteobacteria	Rhodocyclales	Zoogloeaceae	Azoarcus	Azoarcus denitrificans Td-2	Agricultural soils, Compost, Aquifer material or Contaminated soil	Toluene	Nitrogen	Anaerobic
Bacteria	L33693.1	Proteobacteria	Betaproteobacteria	Rhodocyclales	Zoogloeaceae	Azoarcus	Azoarcus denitrificans Td-3	Agricultural soils, Compost, Aquifer material or Contaminated soil	Toluene	Nitrogen	Anaerobic
Bacteria	L33688.1	Proteobacteria	Betaproteobacteria	Rhodocyclales	Zoogloeaceae	Azoarcus	Azoarcus denitrificans Td-15	Agricultural soils, Compost, Aquifer material or Contaminated soil	Toluene	Nitrogen	Anaerobic
Bacteria	L33689.1	Proteobacteria	Betaproteobacteria	Rhodocyclales	Zoogloeaceae	Azoarcus	Azoarcus denitrificans Td-17	Agricultural soils, Compost, Aquifer material or Contaminated soil	Toluene	Nitrogen	Anaerobic
Bacteria	L33690.1	Proteobacteria	Betaproteobacteria	Rhodocyclales	Zoogloeaceae	Azoarcus	Azoarcus denitrificans Td-19	Agricultural soils, Compost, Aquifer material or Contaminated soil	Toluene	Nitrogen	Anaerobic
Bacteria	L33692.1	Proteobacteria	Betaproteobacteria	Rhodocyclales	Zoogloeaceae	Azoarcus	Azoarcus toluvorans strain Td-21	Agricultural soils, Compost, Aquifer material or Contaminated soil	Toluene	Nitrogen	Anaerobic
Bacteria	AF229857.1	Proteobacteria	Betaproteobacteria	Rhodocyclales	Zoogloeaceae	Azoarcus	Azoarcus tolulyticus strain 2FB2	Estuarine sediments, Freshwater sediments or Soils	Fluoro-, Chloro- or Bromobenzoate	Nitrogen	Anaerobic
Bacteria	AF229862.1	Proteobacteria	Betaproteobacteria	Burkholderiales	Comamonadaceae	Acidovorax	Acidovorax sp. 2FB7	Estuarine sediments, Freshwater sediments or Soils	Fluoro-, Chloro- or Bromobenzoate	Nitrogen	Anaerobic
Bacteria	AF229874.1	Proteobacteria	Alphaproteobacteria	Rhodobacterales	Rhodobacteraceae	Paracoccus	Paracoccus sp. 4FB8	Estuarine sediments, Freshwater sediments or Soils	Fluoro-, Chloro- or Bromobenzoate	Nitrogen	Anaerobic
Bacteria	AF229867.1	Proteobacteria	Betaproteobacteria	Rhodocyclales	Zoogloeaceae	Thauera	Thauera chlorobenzoica strain 4FB1	Estuarine sediments, Freshwater sediments or Soils	Fluoro-, Chloro- or Bromobenzoate	Nitrogen	Anaerobic
Bacteria	AF229868.1	Proteobacteria	Betaproteobacteria	Rhodocyclales	Zoogloeaceae	Thauera	Thauera chlorobenzoica strain 4FB2	Estuarine sediments, Freshwater sediments or Soils	Fluoro-, Chloro- or Bromobenzoate	Nitrogen	Anaerobic
Bacteria	AF229881.1	Proteobacteria	Betaproteobacteria	Rhodocyclales	Zoogloeaceae	Thauera	Thauera aromatica strain 3CB2	Estuarine sediments, Freshwater sediments or Soils	Fluoro-, Chloro- or Bromobenzoate	Nitrogen	Anaerobic
Bacteria	AF229882.1	Proteobacteria	Betaproteobacteria	Rhodocyclales	Zoogloeaceae	Thauera	Thauera aromatica strain 3CB3	Estuarine sediments, Freshwater sediments or Soils	Fluoro-, Chloro- or Bromobenzoate	Nitrogen	Anaerobic
Bacteria	AF229887.1	Proteobacteria	Betaproteobacteria	Rhodocyclales	Zoogloeaceae	Thauera	Thauera chlorobenzoica strain 3BB1	Estuarine sediments, Freshwater sediments or Soils	Fluoro-, Chloro- or Bromobenzoate	Nitrogen	Anaerobic
Bacteria	AF123264.1	Proteobacteria	Betaproteobacteria	Rhodocyclales	Zoogloeaceae	Thauera	Thauera chlorobenzoica 3CB1	River sediment	3-chlorobenzoate, 3-bromobenzoate, and 3-iodobenzoate	Nitrogen	Anaerobic
Bacteria	AF229889.2	Proteobacteria	Betaproteobacteria	Rhodocyclales	Zoogloeaceae	Thauera	Thauera sp. P-4CB1	River sediment, Estuarine sediment or Agricultural soil	4-chlorobenzoate and 4-bromobenzoate	Nitrogen	Anaerobic
Bacteria	AF229890.2	Proteobacteria	Betaproteobacteria	Burkholderiales	Burkholderiaceae	Ralstonia	Ralstonia sp. P-4CB2	River sediment, Estuarine sediment or Agricultural soil	4-chlorobenzoate and 4-bromobenzoate	Nitrogen	Anaerobic
Bacteria	AF481735.1	Proteobacteria	Gammaproteobacteria	Xanthomonadales	Xanthomonadaceae	Stenotrophomonas	Uncultured Stenotrophomonas sp. clone 4CB3	River sediment, Estuarine sediment or Agricultural soil	4-chlorobenzoate and 4-bromobenzoate	Nitrogen	Anaerobic
Bacteria	X74913.1	Proteobacteria	Betaproteobacteria	Rhodocyclales	Zoogloeaceae	Zoogloea	Zoogloea ramigera sp ATCC 19544	N/A	Benzoate	Nitrogen	Anaerobic
Bacteria	D14254.1	Proteobacteria	Betaproteobacteria	Rhodocyclales	Zoogloeaceae	Zoogloea	Zoogloea ramigera sp. IAM 12136	N/A	Benzoate	Nitrogen	Anaerobic
Bacteria	D14255.1	Proteobacteria	Betaproteobacteria	Rhodocyclales	Zoogloeaceae	Zoogloea	Zoogloea ramigera IAM 12669	N/A	Benzoate	Nitrogen	Anaerobic
Bacteria	D14257.1	Proteobacteria	Betaproteobacteria	Rhodocyclales	Zoogloeaceae	Zoogloea	Zoogloea ramigera strain ATCC 1-9324	N/A	Benzoate	Nitrogen	Anaerobic
Bacteria	N/A	Proteobacteria	Betaproteobacteria	Rhodocyclales	Zoogloeaceae	Zoogloea	Zoogloea ramigera Itzigsohn 1868 strain ATCC 19544	N/A	Benzoate	Nitrogen	Anaerobic
Bacteria	AF233876.1	Proteobacteria	Betaproteobacteria	Burkholderiales	Comamonadaceae	Comamonas	Comamonas denitrificans strain 110	Wastewater treatment plant	Various compounds	Nitrogen	Anaerobic
Bacteria	AF233877.1	Proteobacteria	Betaproteobacteria	Burkholderiales	Comamonadaceae	Comamonas	Comamonas denitrificans strain 123	Wastewater treatment plant	Various compounds	Nitrogen	Anaerobic
Bacteria	AF233878.1	Proteobacteria	Betaproteobacteria	Burkholderiales	Comamonadaceae	Comamonas	Comamonas denitrificans strain 2.99g	Wastewater treatment plant	Various compounds	Nitrogen	Anaerobic
Bacteria	AF233879.1	Proteobacteria	Betaproteobacteria	Burkholderiales	Comamonadaceae	Comamonas	Comamonas denitrificans strain 5.38g	Wastewater treatment plant	Various compounds	Nitrogen	Anaerobic
Bacteria	AF233880.1	Proteobacteria	Betaproteobacteria	Burkholderiales	Comamonadaceae	Comamonas	Comamonas denitrificans strain P17	Wastewater treatment plant	Various compounds	Nitrogen	Anaerobic
Bacteria	NR_025510.1	Proteobacteria	Betaproteobacteria	Burkholderiales	Comamonadaceae	Alicycliphilus	Alicycliphilus denitrificans K601	Municipal sewage plant	Cyclohexanol, Cyclohexanone, 1,3-Cyclohexanedione	Nitrogen	Anaerobic
Bacteria	D32242.1	Proteobacteria	Alphaproteobacteria	Rhodobacterales	Rhodobacteraceae	Paracoccus	Paracoccus thiocyanatus strain THI 011	Activated sludge	Thiosulfate	Nitrogen	Anaerobic
Bacteria	D32243.1	Proteobacteria	Alphaproteobacteria	Rhodobacterales	Rhodobacteraceae	Paracoccus	Paracoccus versutus strain IAM 12814	N/A	Thiosulfate	Nitrogen	Anaerobic
Bacteria	D32244.1	Proteobacteria	Alphaproteobacteria	Rhodobacterales	Rhodobacteraceae	Paracoccus	Paracoccus versutus strain: IAM 12815	N/A	Thiosulfate	Nitrogen	Anaerobic
Bacteria	KT159732.1	Proteobacteria	Gammaproteobacteria	Chromatiales	Ectothiorhodospiraceae	Inmirania	Inmirania thermothiophila strain S2479	Shallow-sea hydrothermal vent	Thiosulfate, Elemental sulfur	Nitrogen	Anaerobic
Bacteria	DQ343294.1	Proteobacteria	Gammaproteobacteria	Alteromonadales	Alteromonadaceae	Bowmanella	Bowmanella denitrificans strain BD1	Seawater	Lactose	Nitrogen	Anaerobic
Bacteria	KJ567598.1	Proteobacteria	Gammaproteobacteria	Pseudomonadales	Pseudomonadaceae	Thiopseudomonas	Thiopseudomonas denitrificans strain X2	Activated sludge	Sulfide	Nitrogen	Anaerobic
Bacteria	DQ195675.1	Proteobacteria	Gammaproteobacteria	Aeromonadales	Alteromonadaceae	Zobellella	Zobellella denitrificans strain ZD1	Estuarine mangrove sediments	Glucose, Sucrose or Mannitol	Nitrogen	Anaerobic
Bacteria	DQ195676.1	Proteobacteria	Gammaproteobacteria	Aeromonadales	Alteromonadaceae	Zobellella	Zobellella taiwanensis strain ZT1	Estuarine mangrove sediments	Glucose, Sucrose or Mannitol	Nitrogen	Anaerobic
Bacteria	EU541349.1	Proteobacteria	Gammaproteobacteria	Oceanospirillales	Halomonadaceae	Halomonas	Halomonas fontilapidosi strain 5CR	Soil	Various compounds	Nitrogen	Aerobic
Bacteria	NR_042812.1	Proteobacteria	Gammaproteobacteria	Oceanospirillales	Halomonadaceae	Halomonas	Halomonas ventosae strain Al12	Saline soil	Various compounds	Nitrogen	Anaerobic
Bacteria	AF054286.1	Proteobacteria	Gammaproteobacteria	Oceanospirillales	Halomonadaceae	Halomonas	Halomonas campisalis	Salt plain of Alkali Lake	Various compounds	Nitrogen	Anaerobic
Bacteria	NR_026274.1	Proteobacteria	Gammaproteobacteria	Oceanospirillales	Halomonadaceae	Halomonas	Halomonas desiderata strain FB2	Municipal sewage	Various compounds	Nitrogen	Anaerobic
Bacteria	EU085033.1	Proteobacteria	Gammaproteobacteria	Oceanospirillales	Halomonadaceae	Halomonas	Halomonas korlensis strain XK1	Saline and alkaline soil	Various compounds	Nitrogen	Anaerobic
Bacteria	EU085034.1	Proteobacteria	Gammaproteobacteria	Oceanospirillales	Halomonadaceae	Halomonas	Halomonas korlensis strain XK2	Saline and alkaline soil	Various compounds	Nitrogen	Anaerobic
Bacteria	EU085035.1	Proteobacteria	Gammaproteobacteria	Oceanospirillales	Halomonadaceae	Halomonas	Halomonas korlensis strain XK3	Saline and alkaline soil	Various compounds	Nitrogen	Anaerobic
Bacteria	EU085036.1	Proteobacteria	Gammaproteobacteria	Oceanospirillales	Halomonadaceae	Halomonas	Halomonas korlensis strain XK4	Saline and alkaline soil	Various compounds	Nitrogen	Anaerobic
Bacteria	EU085037.1	Proteobacteria	Gammaproteobacteria	Oceanospirillales	Halomonadaceae	Halomonas	Halomonas korlensis strain XK5	Saline and alkaline soil	Various compounds	Nitrogen	Anaerobic
Bacteria	EF613111.1	Proteobacteria	Gammaproteobacteria	Oceanospirillales	Halomonadaceae	Halomonas	Halomonas cerina strain 15CR	Saline soil	Various compounds	Nitrogen	Anaerobic
Bacteria	EF613112.1	Proteobacteria	Gammaproteobacteria	Oceanospirillales	Halomonadaceae	Halomonas	Halomonas cerina strain SP4	Saline soil	Various compounds	Nitrogen	Anaerobic
Bacteria	EF613110.1	Proteobacteria	Gammaproteobacteria	Oceanospirillales	Halomonadaceae	Halomonas	Halomonas cerina strain R53	Saline soil	Various compounds	Nitrogen	Anaerobic
Bacteria	DQ421808.1	Proteobacteria	Gammaproteobacteria	Oceanospirillales	Halomonadaceae	Halomonas	Halomonas gudaonensis strain SL014B-69	Saline soil contaminated with crude oil	Various compounds	Nitrogen	Anaerobic
Bacteria	EF121853.1	Proteobacteria	Gammaproteobacteria	Oceanospirillales	Halomonadaceae	Halomonas	Halomonas shengliensis strain SL014B-85	Crude-oil-contaminated saline soil	Various compounds	Nitrogen	Anaerobic
Bacteria	KU095853.1	Proteobacteria	Gammaproteobacteria	Alteromonadales	Alteromonadaceae	Marinobacter	Marinobacter sp. NNA5	Recycling agriculture system	Various compounds	Nitrogen	Aerobic
Bacteria	JN635497.1	Firmicutes	Bacilli	Bacillales	Bacillaceae	Bacillus	Bacillus sp. L7	Biofilm	Various compounds	Nitrogen	Aerobic
Bacteria	KP410740.1	Proteobacteria	Gammaproteobacteria	Pseudomonadales	Pseudomonadaceae	Pseudomonas	Pseudomonas putida strain Y-9	Soil	Various compounds	Nitrogen	Aerobic
Bacteria	HQ285873.1	Proteobacteria	Gammaproteobacteria	Pseudomonadales	Pseudomonadaceae	Pseudomonas	Pseudomonas stutzeri strain 1-1	Pond sediment, soil, and water	Various compounds	Nitrogen	Aerobic
Bacteria	HQ285874.1	Proteobacteria	Gammaproteobacteria	Pseudomonadales	Pseudomonadaceae	Pseudomonas	Pseudomonas stutzeri strain 1-4	Pond sediment, soil, and water	Various compounds	Nitrogen	Aerobic
Bacteria	HQ285875.1	Proteobacteria	Gammaproteobacteria	Pseudomonadales	Pseudomonadaceae	Pseudomonas	Pseudomonas stutzeri strain 1-6	Pond sediment, soil, and water	Various compounds	Nitrogen	Aerobic
Bacteria	HQ285876.1	Proteobacteria	Betaproteobacteria	Burkholderiales	Alcaligenaceae	Achromobacter	Achromobacter xylosoxidans strain 1-8	Pond sediment, soil, and water	Various compounds	Nitrogen	Aerobic
Bacteria	HQ285877.1	Proteobacteria	Gammaproteobacteria	Pseudomonadales	Moraxellaceae	Acinetobacter	Acinetobacter sp. 2-2	Pond sediment, soil, and water	Various compounds	Nitrogen	Aerobic
Bacteria	HQ285878.1	Proteobacteria	Gammaproteobacteria	Pseudomonadales	Pseudomonadaceae	Pseudomonas	Pseudomonas pseudoalcaligenes strain 2-3	Pond sediment, soil, and water	Various compounds	Nitrogen	Aerobic
Bacteria	HQ285879.1	Proteobacteria	Gammaproteobacteria	Pseudomonadales	Pseudomonadaceae	Pseudomonas	Pseudomonas mendocina strain 3-7	Pond sediment, soil, and water	Various compounds	Nitrogen	Aerobic
Bacteria	GU289396.1	Proteobacteria	Gammaproteobacteria	Pseudomonadales	Pseudomonadaceae	Pseudomonas	Pseudomonas stutzeri strain D6	Activated sludge	Various compounds	Nitrogen	Aerobic
Bacteria	HQ123621.1	Actinobacteria	N/A	Corynebacteriales	Nocardiaceae	Rhodococcus	Rhodococcus sp. CPZ24	Swine waste water	Various compounds	Nitrogen	Aerobic
Bacteria	AY787805.1	Firmicutes	Bacilli	Bacillales	Bacillaceae	Bacillus	Bacillus sp. LY	Domestic wastewater treatment plant	Various compounds	Nitrogen	Aerobic
Bacteria	LC010332.1	Proteobacteria	Gammaproteobacteria	Pseudomonadales	Moraxellaceae	Acinetobacter	Acinetobacter sp. SYF26	Reservoir	Various compounds	Nitrogen	Aerobic
Bacteria	NR_029204.1	Proteobacteria	Betaproteobacteria	Neisseriales	Chromobacteriaceae	Microvirgula	Microvirgula aerodenitrificans strain Sgly2	Upflow filter	Acetate	Nitrogen	Aerobic
Bacteria	JX680326.1	Proteobacteria	Gammaproteobacteria	Enterobacterales	Enterobacteriaceae	Klebsiella	Klebsiella pneumoniae strain CF-S9	Domestic wastewater	Various compounds	Nitrogen	Aerobic
Bacteria	EF100618.1	Firmicutes	Bacilli	Bacillales	Bacillaceae	Bacillus	Bacillus cereus strain HS-N25	Textile mill wastewater treatment pond and fish pond	Various compounds	Nitrogen	Aerobic
Bacteria	HM543464.1	Proteobacteria	Gammaproteobacteria	Pseudomonadales	Pseudomonadaceae	Pseudomonas	Pseudomonas sp. HS-N62	Textile mill wastewater treatment pond and fish pond	Various compounds	Nitrogen	Aerobic
Bacteria	EU258552.1	Proteobacteria	Gammaproteobacteria	Pseudomonadales	Pseudomonadaceae	Pseudomonas	Pseudomonas putida strain AD-21	Soil	Various compounds	Nitrogen	Aerobic
Bacteria	AY585308.1	N/A	N/A	N/A	N/A	N/A	Denitrifying bacterium SN230	Agricultural soil	N/A	Nitrogen	Anaerobic
Bacteria	AY585309.1	N/A	N/A	N/A	N/A	N/A	Denitrifying bacterium M1089	Agricultural soil	N/A	Nitrogen	Anaerobic
Bacteria	AY585310.1	N/A	N/A	N/A	N/A	N/A	Denitrifying bacterium M865	Agricultural soil	N/A	Nitrogen	Anaerobic
Bacteria	AY585311.1	N/A	N/A	N/A	N/A	N/A	Denitrifying bacterium SN1168	Agricultural soil	N/A	Nitrogen	Anaerobic
Bacteria	AY585312.1	N/A	N/A	N/A	N/A	N/A	Denitrifying bacterium M549	Agricultural soil	N/A	Nitrogen	Anaerobic
Bacteria	AY585313.1	N/A	N/A	N/A	N/A	N/A	Denitrifying bacterium M1030	Agricultural soil	N/A	Nitrogen	Anaerobic
Bacteria	AY585314.1	N/A	N/A	N/A	N/A	N/A	Denitrifying bacterium M460	Agricultural soil	N/A	Nitrogen	Anaerobic
Bacteria	AY585315.1	N/A	N/A	N/A	N/A	N/A	Denitrifying bacterium M1289	Agricultural soil	N/A	Nitrogen	Anaerobic
Bacteria	AY585316.1	N/A	N/A	N/A	N/A	N/A	Denitrifying bacterium SN170	Agricultural soil	N/A	Nitrogen	Anaerobic
Bacteria	AY585317.1	N/A	N/A	N/A	N/A	N/A	Denitrifying bacterium M1112	Agricultural soil	N/A	Nitrogen	Anaerobic
Bacteria	AY585318.1	N/A	N/A	N/A	N/A	N/A	Denitrifying bacterium SN1556	Agricultural soil	N/A	Nitrogen	Anaerobic
Bacteria	AY585319.1	N/A	N/A	N/A	N/A	N/A	Denitrifying bacterium M1072	Agricultural soil	N/A	Nitrogen	Anaerobic
Bacteria	AY585320.1	N/A	N/A	N/A	N/A	N/A	Denitrifying bacterium SN225	Agricultural soil	N/A	Nitrogen	Anaerobic
Bacteria	AY585321.1	N/A	N/A	N/A	N/A	N/A	Denitrifying bacterium SN117b	Agricultural soil	N/A	Nitrogen	Anaerobic
Bacteria	AY585322.1	N/A	N/A	N/A	N/A	N/A	Denitrifying bacterium M993	Agricultural soil	N/A	Nitrogen	Anaerobic
Bacteria	AY585323.1	N/A	N/A	N/A	N/A	N/A	Denitrifying bacterium SN609	Agricultural soil	N/A	Nitrogen	Anaerobic
Bacteria	AY585324.1	N/A	N/A	N/A	N/A	N/A	Denitrifying bacterium M826	Agricultural soil	N/A	Nitrogen	Anaerobic
Bacteria	AY585325.1	N/A	N/A	N/A	N/A	N/A	Denitrifying bacterium M997	Agricultural soil	N/A	Nitrogen	Anaerobic
Bacteria	AY585326.1	N/A	N/A	N/A	N/A	N/A	Denitrifying bacterium M961	Agricultural soil	N/A	Nitrogen	Anaerobic
Bacteria	AY585327.1	N/A	N/A	N/A	N/A	N/A	Denitrifying bacterium M1223	Agricultural soil	N/A	Nitrogen	Anaerobic
Bacteria	AY585328.1	N/A	N/A	N/A	N/A	N/A	Denitrifying bacterium M938	Agricultural soil	N/A	Nitrogen	Anaerobic
Bacteria	AY585329.1	N/A	N/A	N/A	N/A	N/A	Denitrifying bacterium M1265	Agricultural soil	N/A	Nitrogen	Anaerobic
Bacteria	AY585330.1	N/A	N/A	N/A	N/A	N/A	Denitrifying bacterium SN545	Agricultural soil	N/A	Nitrogen	Anaerobic
Bacteria	AY585331.1	N/A	N/A	N/A	N/A	N/A	Denitrifying bacterium M129	Agricultural soil	N/A	Nitrogen	Anaerobic
Bacteria	AY585332.1	N/A	N/A	N/A	N/A	N/A	Denitrifying bacterium M918	Agricultural soil	N/A	Nitrogen	Anaerobic
Bacteria	AY585333.1	N/A	N/A	N/A	N/A	N/A	Denitrifying bacterium SN381	Agricultural soil	N/A	Nitrogen	Anaerobic
Bacteria	KU353678.1	Proteobacteria	Gammaproteobacteria	Enterobacterales	Enterobacteriaceae	Klebsiella	Klebsiella pneumoniae strain gt-1	Human feces	Various compounds	Nitrogen	Aerobic
Bacteria	KU353679.1	Proteobacteria	Gammaproteobacteria	Enterobacterales	Enterobacteriaceae	Klebsiella	Klebsiella pneumoniae strain gt-2	Human feces	Various compounds	Nitrogen	Aerobic
Bacteria	KU353680.1	Proteobacteria	Gammaproteobacteria	Enterobacterales	Enterobacteriaceae	Klebsiella	Klebsiella pneumoniae strain gt-3	Human feces	Various compounds	Nitrogen	Aerobic
Bacteria	KU353681.1	Proteobacteria	Gammaproteobacteria	Enterobacterales	Enterobacteriaceae	Klebsiella	Klebsiella pneumoniae strain ps-1	Honeysuckle	Various compounds	Nitrogen	Aerobic
Bacteria	KU353682.1	Proteobacteria	Gammaproteobacteria	Enterobacterales	Enterobacteriaceae	Klebsiella	Klebsiella pneumoniae strain ps-2	Honeysuckle	Various compounds	Nitrogen	Aerobic
Bacteria	KU353690.1	Proteobacteria	Gammaproteobacteria	Enterobacterales	Enterobacteriaceae	Klebsiella	Klebsiella pneumoniae strain sw-1	Sewage	Various compounds	Nitrogen	Aerobic
Bacteria	KU353691.1	Proteobacteria	Gammaproteobacteria	Enterobacterales	Enterobacteriaceae	Klebsiella	Klebsiella pneumoniae strain sw-2	Sewage	Various compounds	Nitrogen	Aerobic
Bacteria	KU353686.1	Proteobacteria	Gammaproteobacteria	Enterobacterales	Enterobacteriaceae	Klebsiella	Klebsiella pneumoniae strain sd-1	Sludge	Various compounds	Nitrogen	Aerobic
Bacteria	KU353687.1	Proteobacteria	Gammaproteobacteria	Enterobacterales	Enterobacteriaceae	Klebsiella	Klebsiella pneumoniae strain sd-2	Sludge	Various compounds	Nitrogen	Aerobic
Bacteria	KU353688.1	Proteobacteria	Gammaproteobacteria	Enterobacterales	Enterobacteriaceae	Klebsiella	Klebsiella pneumoniae strain sd-3	Sludge	Various compounds	Nitrogen	Aerobic
Bacteria	MF461048.1	Proteobacteria	Gammaproteobacteria	Enterobacterales	Enterobacteriaceae	Klebsiella	Klebsiella sp. strain TN-10	Wastewater treatment plant	Various compounds	Nitrogen	Aerobic
Bacteria	KC422446.1	Proteobacteria	Gammaproteobacteria	Pseudomonadales	Moraxellaceae	Acinetobacter	Acinetobacter sp. CGMCC 6052	Wastewater treatment plant	Various compounds	Nitrogen	Aerobic
Bacteria	HQ684847.1	Proteobacteria	Gammaproteobacteria	Pseudomonadales	Moraxellaceae	Acinetobacter	Acinetobacter sp. YF14	Leguminous plant soil	N/A	Nitrogen	Aerobic
Bacteria	FJ440553.1	Proteobacteria	Gammaproteobacteria	Pseudomonadales	Pseudomonadaceae	Pseudomonas	Flavimonas sp. yy7	Oil polluted soil	N/A	Nitrogen	Aerobic
Bacteria	KU199225.1	Proteobacteria	Betaproteobacteria	Burkholderiales	Burkholderiaceae	Cupriavidus	Cupriavidus sp. S1	Coking wastewater	N/A	Nitrogen	Aerobic
Bacteria	MG188323.1	Proteobacteria	Gammaproteobacteria	Pseudomonadales	Moraxellaceae	Acinetobacter	Acinetobacter sp. strain JR1	Pharmaceutical wastewater	Various compounds	Nitrogen	Aerobic
Bacteria	KJ623740.1	Proteobacteria	Gammaproteobacteria	Pseudomonadales	Moraxellaceae	Acinetobacter	Acinetobacter junii strain YB	Activated sludge	Succinate	Nitrogen	Aerobic
Bacteria	KJ765710.1	Proteobacteria	Gammaproteobacteria	Pseudomonadales	Pseudomonadaceae	Pseudomonas	Pseudomonas putida strain YH	Activated sludge	Succinate	Nitrogen	Aerobic
Bacteria	KJ765709.1	Proteobacteria	Gammaproteobacteria	Pseudomonadales	Pseudomonadaceae	Pseudomonas	Pseudomonas aeruginosa strain YL	Activated sludge	Succinate	Nitrogen	Aerobic
Bacteria	FJ938156.1	Proteobacteria	Gammaproteobacteria	Pseudomonadales	Pseudomonadaceae	Pseudomonas	Pseudomonas stutzeri strain YG-24	Lake sediment	Sodium citrate	Nitrogen	Aerobic
Bacteria	JQ328185.1	N/A	N/A	N/A	N/A	N/A	Bacterium LYM	Sea mud	Sodium lactate	Nitrogen	Aerobic
Bacteria	MN173477.1	Proteobacteria	Gammaproteobacteria	Pseudomonadales	Moraxellaceae	Acinetobacter	Acinetobacter oleivorans strain YT03	Activated sludge	Sodium succinate	Nitrogen	Aerobic
Bacteria	KP717093.1	Proteobacteria	Betaproteobacteria	Rhodocyclales	Zoogloeaceae	Zoogloea	Zoogloea sp. N299	Drinking water reservoir sediment	Sodium acetate	Nitrogen	Aerobic
Bacteria	KC480069.1	Proteobacteria	Gammaproteobacteria	Oceanospirillales	Halomonadaceae	Halomonas	Halomonas campisalis strain BMEN3	Saline-alkali lake	Sodium succinate	Nitrogen	Aerobic
Bacteria	KY612458.1	Firmicutes	Bacilli	Bacillales	Bacillaceae	Bacillus	Bacillus sp. strain N31	Water of mariculture pond	Sodium succinate	Nitrogen	Aerobic
Bacteria	KF668280.1	Proteobacteria	Gammaproteobacteria	Vibrionales	Vibrionaceae	Vibrio	Vibrio diabolicus strain SF16	Ocean sediments	Sodium acetate	Nitrogen	Aerobic
Bacteria	KP308150.1	Proteobacteria	Gammaproteobacteria	Enterobacterales	Enterobacteriaceae	Enterobacter	Enterobacter cloacae strain HNR	Activated sludge	Glucose	Nitrogen	Aerobic
Bacteria	DQ665838.1	Proteobacteria	Alphaproteobacteria	Rhodospirillales	Rhodospirillaceae	Nisaea	Nisaea denitrificans strain DR41_21	Coastal surface waters	Various compounds	Nitrogen	Anaerobic
Bacteria	MK333251.1	Proteobacteria	Gammaproteobacteria	Pseudomonadales	Pseudomonadaceae	Pseudomonas	Pseudomonas sp. strain JQ-H3	Activated sludge	Polycaprolactone	Nitrogen	Aerobic
Bacteria	JX974341.1	Proteobacteria	Betaproteobacteria	Burkholderiales	Comamonadaceae	Diaphorobacter	Diaphorobacter polyhydroxybutyrativorans strain SL-205	Solid-phase denitrification reactor	PHBV	Nitrogen	Aerobic
Bacteria	KY435925.1	Proteobacteria	Gammaproteobacteria	Pseudomonadales	Pseudomonadaceae	Pseudomonas	Pseudomonas stutzeri strain XL-2	Activated sludge	N/A	Nitrogen	Aerobic
Bacteria	MF784388.1	Proteobacteria	Gammaproteobacteria	Pseudomonadales	Pseudomonadaceae	Pseudomonas	Pseudomonas mendocina strain GL6	Sediment	Various compounds	Nitrogen	Aerobic
Bacteria	N/A	Proteobacteria	Gammaproteobacteria	Pseudomonadales	Pseudomonadaceae	Pseudomonas	Pseudomonas mendocina TJPU04	Activated sludge, performance in the presence of high concentration of salt and nitrogen	N/A	Nitrogen	Aerobic
Bacteria	KP410741.1	Proteobacteria	Gammaproteobacteria	Pseudomonadales	Pseudomonadaceae	Pseudomonas	Pseudomonas tolaasii strain Y-11	Soil	N/A	Nitrogen	Aerobic
Bacteria	KC140599.1	Proteobacteria	Gammaproteobacteria	Pseudomonadales	Pseudomonadaceae	Pseudomonas	Pseudomonas sp. WS-7	Sludge from sewage treatment plant	Sodium succinate	Nitrogen	Aerobic
Bacteria	KC140600.1	Proteobacteria	Alphaproteobacteria	Rhizobiales	Rhizobiaceae	Agrobacterium	Agrobacterium sp. WS-4	Polluted river water	Sodium succinate	Nitrogen	Aerobic
Bacteria	KC140601.1	Proteobacteria	Gammaproteobacteria	Pseudomonadales	Pseudomonadaceae	Pseudomonas	Pseudomonas sp. WS-1	Soil from landfill	Sodium succinate	Nitrogen	Aerobic
Bacteria	KC140602.1	Proteobacteria	Gammaproteobacteria	Pseudomonadales	Pseudomonadaceae	Pseudomonas	Pseudomonas sp. WS-6	Sludge from sewage treatment plant	Sodium succinate	Nitrogen	Aerobic
Bacteria	AY996989.1	Proteobacteria	Betaproteobacteria	Burkholderiales	Comamonadaceae	Diaphorobacter	Diaphorobacter nitroreducens strain HPC805	Activated biomass	Acetate	Nitrogen	Aerobic
Bacteria	AY996996.1	Proteobacteria	Betaproteobacteria	Burkholderiales	Comamonadaceae	Diaphorobacter	Diaphorobacter nitroreducens strain HPC820	Activated biomass	Acetate	Nitrogen	Aerobic
Bacteria	AY996997.1	Proteobacteria	Betaproteobacteria	Burkholderiales	Comamonadaceae	Diaphorobacter	Diaphorobacter sp. HPC821	Activated biomass	Acetate	Nitrogen	Aerobic
Bacteria	AY996993.1	Proteobacteria	Betaproteobacteria	Burkholderiales	Comamonadaceae	Diaphorobacter	Diaphorobacter HPC815	Activated biomass	Acetate	Nitrogen	Aerobic
Bacteria	AY997013.1	Proteobacteria	Betaproteobacteria	Burkholderiales	Comamonadaceae	Diaphorobacter	Diaphorobacter sp. HPC847	Activated biomass	Acetate	Nitrogen	Aerobic
Bacteria	DQ131848.1	Proteobacteria	Betaproteobacteria	Burkholderiales	Comamonadaceae	Diaphorobacter	Diaphorobacter sp. HPC834	Activated biomass	Acetate	Nitrogen	Aerobic
Bacteria	DQ131850.1	Proteobacteria	Betaproteobacteria	Burkholderiales	Comamonadaceae	Diaphorobacter	Diaphorobacter nitroreducens strain HPC848	Activated biomass	Acetate	Nitrogen	Aerobic
Bacteria	DQ131852.1	Proteobacteria	Betaproteobacteria	Burkholderiales	Comamonadaceae	Diaphorobacter	Diaphorobacter sp. HPC856	Activated biomass	Acetate	Nitrogen	Aerobic
Bacteria	N/A	Proteobacteria	Gammaproteobacteria	Pseudomonadales	Pseudomonadaceae	Pseudomonas	Pseudomonas sp. ADN-42	Hymeniacidon perleve	N/A	Nitrogen	Aerobic
Bacteria	FJ869912.1	Proteobacteria	Gammaproteobacteria	Pseudomonadales	Pseudomonadaceae	Pseudomonas	Pseudomonas stutzeri strain P3	Piggery wastewater	Sodium succinate	Nitrogen	Aerobic
Bacteria	JX157127.1	Proteobacteria	Gammaproteobacteria	Pseudomonadales	Pseudomonadaceae	Pseudomonas	Pseudomonas stutzeri strain YHA-13	Extremely eutrophic wastewater lagoon	Sodium succinate	Nitrogen	Aerobic
Bacteria	KP410741.1	Proteobacteria	Gammaproteobacteria	Pseudomonadales	Pseudomonadaceae	Pseudomonas	Pseudomonas tolaasii strain Y-11	Soil	N/A	Nitrogen	Aerobic
Bacteria	KC710974.1	Proteobacteria	Gammaproteobacteria	Pseudomonadales	Pseudomonadaceae	Pseudomonas	Pseudomonas toyotomiensis strain GL19	Actived sludge of landfill leachate	Sodium citrate	Nitrogen	Aerobic
Bacteria	N/A	Proteobacteria	Gammaproteobacteria	Pseudomonadales	Pseudomonadaceae	Pseudomonas	Pseudomonas sp. C3	Phragmites wetland soil	Sodium citrate	Nitrogen	Aerobic
Bacteria	KY927410.1	Proteobacteria	Gammaproteobacteria	Pseudomonadales	Pseudomonadaceae	Pseudomonas	Pseudomonas monteilii strain H97	Paddy soil	Sodium succinate	Nitrogen	Aerobic
Bacteria	N/A	Proteobacteria	Gammaproteobacteria	Pseudomonadales	Pseudomonadaceae	Pseudomonas	Pseudomonas sp. Y3	Marine sediment	Sodium citrate	Nitrogen	Aerobic
Bacteria	MF407315.1	Proteobacteria	Gammaproteobacteria	Aeromonadales	Aeromonadaceae	Zobellella	Zobellella sp. strain B307	Jiaozhou bay	Sodium succinate	Nitrogen	Aerobic
Bacteria	KM361042.1	Proteobacteria	Gammaproteobacteria	Aeromonadales	Aeromonadaceae	Zobellella	Zobellella taiwanensis strain DN-7	Landfill leachate	Trisodium citrate	Nitrogen	Aerobic
Bacteria	N/A	Proteobacteria	Gammaproteobacteria	Pseudomonadales	Pseudomonadaceae	Pseudomonas	Pseudomonas fluorescens wsw-1001	River	Sodium acetate	Nitrogen	Aerobic
Bacteria	N/A	Proteobacteria	Gammaproteobacteria	Enterobacterales	Enterobacteriaceae	Klebsiella	Klebsiella sp. Y5	Marine sediment	Sodium citrate	Nitrogen	Aerobic
Bacteria	FJ746575.1	Proteobacteria	Gammaproteobacteria	Alteromonadales	Alteromonadaceae	Marinobacter	Marinobacter sp. H96B3	Saline soil	Sodium succinate	Nitrogen	Aerobic
Bacteria	HQ693280.1	Proteobacteria	Gammaproteobacteria	Pseudomonadales	Moraxellaceae	Psychrobacter	Psychrobacter sp. S1-1	Biological aerated filter conducted for the treatment of recirculating water in a marine aquaculture system	Sodium succinate	Nitrogen	Aerobic
Bacteria	MG270575.1	Proteobacteria	Gammaproteobacteria	Vibrionales	Vibrionaceae	Photobacterium	Photobacterium ganghwense strain NNA4	Recirculating aquaculture systems	Sodium succinate	Nitrogen	Aerobic
Bacteria	FJ639330.1	Proteobacteria	Alphaproteobacteria	Rhizobiales	Rhizobiaceae	Agrobacterium	Agrobacterium tumefaciens strain LAD9	Activated sludge	Succinate, Acetate	Nitrogen	Aerobic
Bacteria	KF171338.1	Proteobacteria	Gammaproteobacteria	Pseudomonadales	Pseudomonadaceae	Pseudomonas	Pseudomonas stutzeri strain ZF31	Sediment	Various compounds	Nitrogen	Aerobic
Bacteria	FJ480211.1	Proteobacteria	Gammaproteobacteria	Pseudomonadales	Pseudomonadaceae	Pseudomonas	Pseudomonas sp. X31	Activated sludge in a high strength ammonia wastewater treatment facility	Various compounds	Nitrogen	Aerobic
Bacteria	KC843488.1	Proteobacteria	Gammaproteobacteria	Pseudomonadales	Moraxellaceae	Acinetobacter	Acinetobacter harbinensis strain HITLi	River	Various compounds	Nitrogen	Aerobic
Bacteria	N/A	Proteobacteria	Gammaproteobacteria	Enterobacterales	Yersiniaceae	Serratia	Serratia marcescens CL1502	Deep Sea sediment, This is the first report of S. marcescens carrying out the process of simultaneous nitrification and denitrification	Various compounds	Nitrogen	Aerobic
Bacteria	AB551569.1	Proteobacteria	Betaproteobacteria	Rhodocyclales	Zoogloeaceae	Azoarcus	Azoarcus sp. KH32B	Rice Paddy and Rice Soybean rotation fields	Sodium succinate	Nitrogen	Anaerobic
Bacteria	AB551570.1	Proteobacteria	Betaproteobacteria	Rhodocyclales	Zoogloeaceae	Azoarcus	Azoarcus sp. KH32C	Rice Paddy and Rice Soybean rotation fields	Sodium succinate	Nitrogen	Anaerobic
Bacteria	AB551571.1	Proteobacteria	Alphaproteobacteria	Rhizobiales	Bradyrhizobiaceae	Bosea	Bosea sp. KH42	Rice Paddy and Rice Soybean rotation fields	Sodium succinate	Nitrogen	Anaerobic
Bacteria	AB551572.1	Proteobacteria	Alphaproteobacteria	Rhizobiales	Bradyrhizobiaceae	Bradyrhizobium	Bradyrhizobium sp. KH1A	Rice Paddy and Rice Soybean rotation fields	Sodium succinate	Nitrogen	Anaerobic
Bacteria	AB551573.1	Proteobacteria	Alphaproteobacteria	Rhizobiales	Bradyrhizobiaceae	Bradyrhizobium	Bradyrhizobium sp. KH20A	Rice Paddy and Rice Soybean rotation fields	Sodium succinate	Nitrogen	Anaerobic
Bacteria	AB551574.1	Proteobacteria	Alphaproteobacteria	Rhizobiales	Bradyrhizobiaceae	Bradyrhizobium	Bradyrhizobium sp. KH20B	Rice Paddy and Rice Soybean rotation fields	Sodium succinate	Nitrogen	Anaerobic
Bacteria	AB551575.1	Proteobacteria	Betaproteobacteria	Neisseriales	Chromobacteriaceae	Pseudogulbenkiania	Pseudogulbenkiania sp. KH10D	Rice Paddy and Rice Soybean rotation fields	Sodium succinate	Nitrogen	Anaerobic
Bacteria	AB551576.1	Proteobacteria	Betaproteobacteria	Neisseriales	Chromobacteriaceae	Pseudogulbenkiania	Pseudogulbenkiania sp. KH3E	Rice Paddy and Rice Soybean rotation fields	Sodium succinate	Nitrogen	Anaerobic
Bacteria	AB551577.1	Proteobacteria	Betaproteobacteria	Neisseriales	Chromobacteriaceae	Pseudogulbenkiania	Pseudogulbenkiania sp. KH1B	Rice Paddy and Rice Soybean rotation fields	Sodium succinate	Nitrogen	Anaerobic
Bacteria	AB551578.1	Proteobacteria	Betaproteobacteria	Burkholderiales	Burkholderiaceae	Cupriavidus	Cupriavidus sp. KH36A	Rice Paddy and Rice Soybean rotation fields	Sodium succinate	Nitrogen	Anaerobic
Bacteria	AB551579.1	Proteobacteria	Betaproteobacteria	Burkholderiales	Oxalobacteraceae	N/A	Oxalobacteraceae bacterium KH48A	Rice Paddy and Rice Soybean rotation fields	Sodium succinate	Nitrogen	Anaerobic
Bacteria	AB551580.1	Proteobacteria	Betaproteobacteria	Burkholderiales	N/A	Aquabacterium	Aquabacterium sp. KS32D	Rice Paddy and Rice Soybean rotation fields	Sodium succinate	Nitrogen	Anaerobic
Bacteria	AB551581.1	Proteobacteria	Betaproteobacteria	Rhodocyclales	Zoogloeaceae	Azoarcus	Azoarcus sp. KS11B	Rice Paddy and Rice Soybean rotation fields	Sodium succinate	Nitrogen	Anaerobic
Bacteria	AB551582.1	Proteobacteria	Betaproteobacteria	Rhodocyclales	Zoogloeaceae	Azoarcus	Azoarcus sp. KS1A	Rice Paddy and Rice Soybean rotation fields	Sodium succinate	Nitrogen	Anaerobic
Bacteria	AB551583.1	Proteobacteria	Alphaproteobacteria	Rhizobiales	Bradyrhizobiaceae	Bradyrhizobium	Bradyrhizobium sp. KS17C	Rice Paddy and Rice Soybean rotation fields	Sodium succinate	Nitrogen	Anaerobic
Bacteria	AB551584.1	Proteobacteria	Betaproteobacteria	Neisseriales	Chromobacteriaceae	Pseudogulbenkiania	Pseudogulbenkiania sp. KS8A	Rice Paddy and Rice Soybean rotation fields	Sodium succinate	Nitrogen	Anaerobic
Bacteria	AB551585.1	Proteobacteria	Betaproteobacteria	Neisseriales	Chromobacteriaceae	Pseudogulbenkiania	Pseudogulbenkiania sp. KS1B	Rice Paddy and Rice Soybean rotation fields	Sodium succinate	Nitrogen	Anaerobic
Bacteria	AB551586.1	Proteobacteria	Betaproteobacteria	Rhodocyclales	Azonexaceae	Dechloromonas	Dechloromonas sp. KS31F	Rice Paddy and Rice Soybean rotation fields	Sodium succinate	Nitrogen	Anaerobic
Bacteria	AB551587.1	Proteobacteria	Betaproteobacteria	Rhodocyclales	Azonexaceae	Dechloromonas	Dechloromonas sp. KS50D	Rice Paddy and Rice Soybean rotation fields	Sodium succinate	Nitrogen	Anaerobic
Bacteria	AB551588.1	Proteobacteria	Betaproteobacteria	Rhodocyclales	Azonexaceae	Dechloromonas	Dechloromonas sp. KS9B	Rice Paddy and Rice Soybean rotation fields	Sodium succinate	Nitrogen	Anaerobic
Bacteria	AB551589.1	Bacteroidetes	Chitinophagia	Chitinophagales	Chitinophagaceae	Niastella	Niastella sp. KS31B	Rice Paddy and Rice Soybean rotation fields	Sodium succinate	Nitrogen	Anaerobic
Bacteria	AB551590.1	Firmicutes	Bacilli	Bacillales	Bacillaceae	Bacillus	Bacillus sp. NH41D	Rice Paddy and Rice Soybean rotation fields	Sodium succinate	Nitrogen	Anaerobic
Bacteria	AB551591.1	Proteobacteria	Alphaproteobacteria	Rhizobiales	Bradyrhizobiaceae	Bradyrhizobium	Bradyrhizobium sp. NH8A	Rice Paddy and Rice Soybean rotation fields	Sodium succinate	Nitrogen	Anaerobic
Bacteria	AB551592.1	Proteobacteria	Betaproteobacteria	Neisseriales	Chromobacteriaceae	Pseudogulbenkiania	Pseudogulbenkiania sp. NH4	Rice Paddy and Rice Soybean rotation fields	Sodium succinate	Nitrogen	Anaerobic
Bacteria	AB551593.1	Proteobacteria	Betaproteobacteria	Neisseriales	Chromobacteriaceae	Pseudogulbenkiania	Pseudogulbenkiania sp. NH11	Rice Paddy and Rice Soybean rotation fields	Sodium succinate	Nitrogen	Anaerobic
Bacteria	AB551594.1	Proteobacteria	Betaproteobacteria	Neisseriales	Chromobacteriaceae	Pseudogulbenkiania	Pseudogulbenkiania sp. NH8B	Rice Paddy and Rice Soybean rotation fields	Sodium succinate	Nitrogen	Anaerobic
Bacteria	AB551595.1	Proteobacteria	Alphaproteobacteria	Rhizobiales	Rhizobiaceae	Ensifer	Ensifer sp. NH30B	Rice Paddy and Rice Soybean rotation fields	Sodium succinate	Nitrogen	Anaerobic
Bacteria	AB551596.1	Proteobacteria	Alphaproteobacteria	Rhizobiales	Rhizobiaceae	Ensifer	Ensifer sp. NH46BA	Rice Paddy and Rice Soybean rotation fields	Sodium succinate	Nitrogen	Anaerobic
Bacteria	AB551597.1	Proteobacteria	Betaproteobacteria	Burkholderiales	Burkholderiaceae	Cupriavidus	Wautersia sp. NH26B	Rice Paddy and Rice Soybean rotation fields	Sodium succinate	Nitrogen	Anaerobic
Bacteria	AB551598.1	Proteobacteria	Betaproteobacteria	Neisseriales	Chromobacteriaceae	Pseudogulbenkiania	Pseudogulbenkiania sp. NS46	Rice Paddy and Rice Soybean rotation fields	Sodium succinate	Nitrogen	Anaerobic
Bacteria	AB551599.1	Proteobacteria	Betaproteobacteria	Neisseriales	Chromobacteriaceae	Pseudogulbenkiania	Pseudogulbenkiania sp. NS11	Rice Paddy and Rice Soybean rotation fields	Sodium succinate	Nitrogen	Anaerobic
Bacteria	AB551600.1	Proteobacteria	Betaproteobacteria	Neisseriales	Chromobacteriaceae	Pseudogulbenkiania	Pseudogulbenkiania sp. NS38B	Rice Paddy and Rice Soybean rotation fields	Sodium succinate	Nitrogen	Anaerobic
Bacteria	AB551601.1	Proteobacteria	Betaproteobacteria	Neisseriales	Chromobacteriaceae	Pseudogulbenkiania	Pseudogulbenkiania sp. NS27A	Rice Paddy and Rice Soybean rotation fields	Sodium succinate	Nitrogen	Anaerobic
Bacteria	AB551602.1	Proteobacteria	Betaproteobacteria	Neisseriales	Chromobacteriaceae	Pseudogulbenkiania	Pseudogulbenkiania sp. NS28	Rice Paddy and Rice Soybean rotation fields	Sodium succinate	Nitrogen	Anaerobic
Bacteria	AB551603.1	Proteobacteria	Betaproteobacteria	Neisseriales	Chromobacteriaceae	Pseudogulbenkiania	Pseudogulbenkiania sp. NS41	Rice Paddy and Rice Soybean rotation fields	Sodium succinate	Nitrogen	Anaerobic
Bacteria	AB551604.1	Proteobacteria	Betaproteobacteria	Neisseriales	Chromobacteriaceae	Pseudogulbenkiania	Pseudogulbenkiania sp. NS25B	Rice Paddy and Rice Soybean rotation fields	Sodium succinate	Nitrogen	Anaerobic
Bacteria	AB551605.1	Proteobacteria	Betaproteobacteria	Neisseriales	Chromobacteriaceae	Pseudogulbenkiania	Pseudogulbenkiania sp. NS24EB	Rice Paddy and Rice Soybean rotation fields	Sodium succinate	Nitrogen	Anaerobic
Bacteria	AB551606.1	Proteobacteria	Betaproteobacteria	Neisseriales	Chromobacteriaceae	Pseudogulbenkiania	Pseudogulbenkiania sp. NS39	Rice Paddy and Rice Soybean rotation fields	Sodium succinate	Nitrogen	Anaerobic
Bacteria	AB551607.1	Proteobacteria	Betaproteobacteria	Neisseriales	Chromobacteriaceae	Pseudogulbenkiania	Pseudogulbenkiania sp. NS6	Rice Paddy and Rice Soybean rotation fields	Sodium succinate	Nitrogen	Anaerobic
Bacteria	AB551608.1	Proteobacteria	Alphaproteobacteria	Rhizobiales	Bradyrhizobiaceae	Bradyrhizobium	Bradyrhizobium sp. NS13D	Rice Paddy and Rice Soybean rotation fields	Sodium succinate	Nitrogen	Anaerobic
Bacteria	AB551609.1	Proteobacteria	Alphaproteobacteria	Rhizobiales	Bradyrhizobiaceae	Bradyrhizobium	Bradyrhizobium sp. NS19	Rice Paddy and Rice Soybean rotation fields	Sodium succinate	Nitrogen	Anaerobic
Bacteria	AB551610.1	Proteobacteria	Alphaproteobacteria	Rhizobiales	Bradyrhizobiaceae	Bradyrhizobium	Bradyrhizobium sp. NS2	Rice Paddy and Rice Soybean rotation fields	Sodium succinate	Nitrogen	Anaerobic
Bacteria	AB551611.1	Proteobacteria	Betaproteobacteria	Neisseriales	Chromobacteriaceae	Vogesella	Vogesella sp. NS47	Rice Paddy and Rice Soybean rotation fields	Sodium succinate	Nitrogen	Anaerobic
Bacteria	AB551612.1	Proteobacteria	Alphaproteobacteria	Rhizobiales	Bradyrhizobiaceae	Bosea	Bosea sp. YNH4A	Rice Paddy and Rice Soybean rotation fields	Sodium succinate	Nitrogen	Anaerobic
Bacteria	AB551613.1	Proteobacteria	Betaproteobacteria	Neisseriales	Chromobacteriaceae	Pseudogulbenkiania	Pseudogulbenkiania sp. YNH30A	Rice Paddy and Rice Soybean rotation fields	Sodium succinate	Nitrogen	Anaerobic
Bacteria	AB551614.1	Proteobacteria	Betaproteobacteria	Neisseriales	Chromobacteriaceae	Pseudogulbenkiania	Pseudogulbenkiania sp. YNH10AA	Rice Paddy and Rice Soybean rotation fields	Sodium succinate	Nitrogen	Anaerobic
Bacteria	AB551615.1	Proteobacteria	Betaproteobacteria	Neisseriales	Chromobacteriaceae	Pseudogulbenkiania	Pseudogulbenkiania sp. YNH5A	Rice Paddy and Rice Soybean rotation fields	Sodium succinate	Nitrogen	Anaerobic
Bacteria	AB551616.1	Proteobacteria	Gammaproteobacteria	Xanthomonadales	Rhodanobacteraceae	Dyella	Dyella sp. YNH11B	Rice Paddy and Rice Soybean rotation fields	Sodium succinate	Nitrogen	Anaerobic
Bacteria	AB551617.1	Proteobacteria	Gammaproteobacteria	Xanthomonadales	Rhodanobacteraceae	Dyella	Dyella sp. YNH26CA	Rice Paddy and Rice Soybean rotation fields	Sodium succinate	Nitrogen	Anaerobic
Bacteria	AB551618.1	Proteobacteria	Betaproteobacteria	Burkholderiales	Burkholderiaceae	Ralstonia	Ralstonia sp. YNH16AA	Rice Paddy and Rice Soybean rotation fields	Sodium succinate	Nitrogen	Anaerobic
Bacteria	AB551619.1	Proteobacteria	Betaproteobacteria	Burkholderiales	Oxalobacteraceae	Massilia	Massilia sp. YNS18A	Rice Paddy and Rice Soybean rotation fields	Sodium succinate	Nitrogen	Anaerobic
Bacteria	AB551620.1	Proteobacteria	Gammaproteobacteria	Xanthomonadales	Rhodanobacteraceae	Dyella	Dyella sp. YNS9C	Rice Paddy and Rice Soybean rotation fields	Sodium succinate	Nitrogen	Anaerobic
Bacteria	DQ857297.1	N/A	N/A	N/A	N/A	N/A	Uncultured Nitrospirae bacterium clone A2_NSP2	Activated Sludge	N/A	Nitrogen	Aerobic
Bacteria	DQ857300.1	N/A	N/A	N/A	N/A	N/A	Uncultured Nitrosomonas sp. clone A2_CTO1	Activated Sludge	N/A	Nitrogen	Aerobic
Bacteria	DQ857301.1	N/A	N/A	N/A	N/A	N/A	Uncultured Nitrosomonas sp. clone A2_CTO2	Activated Sludge	N/A	Nitrogen	Aerobic
Bacteria	DQ857302.1	N/A	N/A	N/A	N/A	N/A	Uncultured Nitrosomonas sp. clone A2_CTO3	Activated Sludge	N/A	Nitrogen	Aerobic
Bacteria	DQ857305.1	N/A	N/A	N/A	N/A	N/A	Uncultured Nitrobacter sp. clone A2_FGPS1	Activated Sludge	N/A	Nitrogen	Aerobic
Bacteria	DQ857306.1	N/A	N/A	N/A	N/A	N/A	Uncultured Nitrobacter sp. clone A2_FGPS2	Activated Sludge	N/A	Nitrogen	Aerobic
Bacteria	DQ857307.1	N/A	N/A	N/A	N/A	N/A	Uncultured Nitrobacter sp. clone A2_FGPS3	Activated Sludge	N/A	Nitrogen	Aerobic
Bacteria	DQ857313.1	N/A	N/A	N/A	N/A	N/A	Uncultured Nitrospira sp. clone A2_NSP3	Activated Sludge	N/A	Nitrogen	Aerobic
Bacteria	DQ857314.1	N/A	N/A	N/A	N/A	N/A	Uncultured Nitrospira sp. clone A2_NSP1	Activated Sludge	N/A	Nitrogen	Aerobic
Bacteria	MG940985.1	Proteobacteria	Alphaproteobacteria	Rhodobacterales	Rhodobacteraceae	Paracoccus	Paracoccus sp. strain ZHH66	Lake water	Various compounds	Nitrogen	Aerobic
Bacteria	AY345245.1	Proteobacteria	Alphaproteobacteria	Rhodobacterales	Rhodobacteraceae	Paracoccus	Paracoccus denitrificans strain DN23 clone nos1527F-nos1773R	Bentgrass and bermudagrass golf greens	Trypticase soya	Nitrogen	N/A
Bacteria	AY581452.1	Bacteroidetes	Flavobacteriia	Flavobacteriales	Flavobacteriaceae	Chryseobacterium	Chryseobacterium sp. DN11	Bentgrass and bermudagrass golf greens	Trypticase soya	Nitrogen	N/A
Bacteria	AY581445.1	Actinobacteria	N/A	Micrococcales	Microbacteriaceae	Microbacterium	Microbacterium sp. DN12	Bentgrass and bermudagrass golf greens	Trypticase soya	Nitrogen	N/A
Bacteria	AY581438.1	Bacteroidetes	Flavobacteriia	Flavobacteriales	Flavobacteriaceae	Flavobacterium	Flavobacterium sp. DN14	Bentgrass and bermudagrass golf greens	Trypticase soya	Nitrogen	N/A
Bacteria	AY581444.1	Actinobacteria	N/A	Micrococcales	Microbacteriaceae	Arthrobacter	Arthrobacter sp. DN18	Bentgrass and bermudagrass golf greens	Trypticase soya	Nitrogen	N/A
Bacteria	AY581464.1	Actinobacteria	N/A	Micrococcales	Microbacteriaceae	Microbacterium	Microbacterium sp. DN2	Bentgrass and bermudagrass golf greens	Trypticase soya	Nitrogen	N/A
Bacteria	AY581455.1	Actinobacteria	N/A	Micrococcales	Microbacteriaceae	Microbacterium	Microbacterium sp. DN20	Bentgrass and bermudagrass golf greens	Trypticase soya	Nitrogen	N/A
Bacteria	AY581459.1	Proteobacteria	Alphaproteobacteria	Rhizobiales	Rhizobiaceae	Sinorhizobium	Sinorhizobium sp. DN22	Bentgrass and bermudagrass golf greens	Trypticase soya	Nitrogen	N/A
Bacteria	AY581462.1	Proteobacteria	Alphaproteobacteria	Rhizobiales	Rhizobiaceae	Sinorhizobium	Sinorhizobium sp. DN23	Bentgrass and bermudagrass golf greens	Trypticase soya	Nitrogen	N/A
Bacteria	AY581461.1	Proteobacteria	Gammaproteobacteria	Pseudomonadales	Pseudomonadaceae	Pseudomonas	Pseudomonas sp. DN24	Bentgrass and bermudagrass golf greens	Trypticase soya	Nitrogen	N/A
Bacteria	AY581446.1	Proteobacteria	Gammaproteobacteria	Pseudomonadales	Pseudomonadaceae	Pseudomonas	Pseudomonas sp. DN25	Bentgrass and bermudagrass golf greens	Trypticase soya	Nitrogen	N/A
Bacteria	AY581440.1	Proteobacteria	Betaproteobacteria	N/A	N/A	N/A	Beta proteobacterium DN26	Bentgrass and bermudagrass golf greens	Trypticase soya	Nitrogen	N/A
Bacteria	AY581454.1	Proteobacteria	Gammaproteobacteria	Pseudomonadales	Pseudomonadaceae	Pseudomonas	Pseudomonas sp. DN29	Bentgrass and bermudagrass golf greens	Trypticase soya	Nitrogen	N/A
Bacteria	AY581443.1	Proteobacteria	Alphaproteobacteria	Rhizobiales	Rhizobiaceae	Agrobacterium	Agrobacterium sp. DN3	Bentgrass and bermudagrass golf greens	Trypticase soya	Nitrogen	N/A
Bacteria	AY581435.1	Proteobacteria	Gammaproteobacteria	Pseudomonadales	Pseudomonadaceae	Pseudomonas	Pseudomonas sp. DN31	Bentgrass and bermudagrass golf greens	Trypticase soya	Nitrogen	N/A
Bacteria	AY581458.1	Proteobacteria	Betaproteobacteria	Burkholderiales	Burkholderiaceae	Ralstonia	Ralstonia sp. DN34	Bentgrass and bermudagrass golf greens	Trypticase soya	Nitrogen	N/A
Bacteria	AY581450.1	Proteobacteria	Alphaproteobacteria	Rhizobiales	Rhizobiaceae	Agrobacterium	Agrobacterium sp. DN4	Bentgrass and bermudagrass golf greens	Trypticase soya	Nitrogen	N/A
Bacteria	AY581453.1	Firmicutes	Bacilli	Bacillales	Bacillaceae	Bacillus	Bacillus sp. DN6	Bentgrass and bermudagrass golf greens	Trypticase soya	Nitrogen	N/A
Bacteria	AY581467.1	Proteobacteria	Betaproteobacteria	N/A	N/A	N/A	Beta proteobacterium DN1	Bentgrass and bermudagrass golf greens	Trypticase soya	Nitrogen	N/A
Bacteria	AY581439.1	Actinobacteria	N/A	Micrococcales	Microbacteriaceae	Microbacterium	Microbacterium sp. DN13	Bentgrass and bermudagrass golf greens	Trypticase soya	Nitrogen	N/A
Bacteria	AY581457.1	Proteobacteria	Betaproteobacteria	Burkholderiales	Oxalobacteraceae	Janthinobacterium	Janthinobacterium sp. DN15	Bentgrass and bermudagrass golf greens	Trypticase soya	Nitrogen	N/A
Bacteria	AY581466.1	Proteobacteria	Gammaproteobacteria	Pseudomonadales	Moraxellaceae	Acinetobacter	Acinetobacter sp. DN16	Bentgrass and bermudagrass golf greens	Trypticase soya	Nitrogen	N/A
Bacteria	AY581436.1	Actinobacteria	N/A	Micrococcales	Microbacteriaceae	Microbacterium	Microbacterium sp. DN19	Bentgrass and bermudagrass golf greens	Trypticase soya	Nitrogen	N/A
Bacteria	AY581451.1	Firmicutes	Bacilli	Bacillales	Bacillaceae	Bacillus	Bacillus sp. DN21	Bentgrass and bermudagrass golf greens	Trypticase soya	Nitrogen	N/A
Bacteria	AY581437.1	Proteobacteria	Betaproteobacteria	Burkholderiales	Oxalobacteraceae	Janthinobacterium	Janthinobacterium sp. DN27	Bentgrass and bermudagrass golf greens	Trypticase soya	Nitrogen	N/A
Bacteria	AY581448.1	Proteobacteria	Gammaproteobacteria	Pseudomonadales	Pseudomonadaceae	Pseudomonas	Pseudomonas sp. DN28	Bentgrass and bermudagrass golf greens	Trypticase soya	Nitrogen	N/A
Bacteria	AY581447.1	Proteobacteria	Gammaproteobacteria	Pseudomonadales	Pseudomonadaceae	Pseudomonas	Pseudomonas sp. DN30	Bentgrass and bermudagrass golf greens	Trypticase soya	Nitrogen	N/A
Bacteria	AY581463.1	Proteobacteria	Betaproteobacteria	Burkholderiales	Burkholderiaceae	Ralstonia	Ralstonia sp. DN32	Bentgrass and bermudagrass golf greens	Trypticase soya	Nitrogen	N/A
Bacteria	AY581465.1	Proteobacteria	Alphaproteobacteria	Sphingomonadales	Sphingomonadaceae	Sphingomonas	Sphingomonas sp. DN33	Bentgrass and bermudagrass golf greens	Trypticase soya	Nitrogen	N/A
Bacteria	AY581460.1	Proteobacteria	Alphaproteobacteria	Rhizobiales	Rhizobiaceae	Agrobacterium	Agrobacterium sp. DN5	Bentgrass and bermudagrass golf greens	Trypticase soya	Nitrogen	N/A
Bacteria	AY581449.1	Firmicutes	Bacilli	Bacillales	Bacillaceae	Bacillus	Bacillus sp. DN7	Bentgrass and bermudagrass golf greens	Trypticase soya	Nitrogen	N/A
Bacteria	AY581456.1	Firmicutes	Bacilli	Bacillales	Bacillaceae	Bacillus	Bacillus sp. DN8	Bentgrass and bermudagrass golf greens	Trypticase soya	Nitrogen	N/A
Bacteria	AY581441.1	Firmicutes	Bacilli	Bacillales	Bacillaceae	Bacillus	Bacillus sp. DN9	Bentgrass and bermudagrass golf greens	Trypticase soya	Nitrogen	N/A
Bacteria	AJ489342.1	Proteobacteria	Gammaproteobacteria	Pseudomonadales	Pseudomonadaceae	Pseudomonas	Pseudomonas sp. Lgg10.1	Freshwater sediment	Sodium succinate	Nitrogen	Anaerobic
Bacteria	AJ489344.1	Proteobacteria	Gammaproteobacteria	Pseudomonadales	Pseudomonadaceae	Pseudomonas	Pseudomonas sp. Lgg10.3	Freshwater sediment	Sodium succinate	Nitrogen	Anaerobic
Bacteria	AJ489346.1	Proteobacteria	Gammaproteobacteria	Pseudomonadales	Pseudomonadaceae	Pseudomonas	Pseudomonas sp. Lgg10.5	Freshwater sediment	Sodium succinate	Nitrogen	Anaerobic
Bacteria	AJ489348.1	Proteobacteria	Gammaproteobacteria	Pseudomonadales	Pseudomonadaceae	Pseudomonas	Pseudomonas sp. Lgg10.7	Freshwater sediment	Sodium succinate	Nitrogen	Anaerobic
Bacteria	KU242430.1	N/A	N/A	N/A	N/A	N/A	Uncultured bacterium clone BoPv2b1	Vent 4 microbial mat	Hydrogen sulfide	Nitrogen	N/A
Bacteria	KU242431.1	N/A	N/A	N/A	N/A	N/A	Uncultured bacterium clone BoPv2b6	Vent 4 microbial mat	Hydrogen sulfide	Nitrogen	N/A
Bacteria	KU242432.1	N/A	N/A	N/A	N/A	N/A	Uncultured bacterium clone BoPv2b12	Vent 4 microbial mat	Hydrogen sulfide	Nitrogen	N/A
Bacteria	KU242433.1	N/A	N/A	N/A	N/A	N/A	Uncultured bacterium clone BoPv2b14	Vent 4 microbial mat	Hydrogen sulfide	Nitrogen	N/A
Bacteria	KU242434.1	N/A	N/A	N/A	N/A	N/A	Uncultured bacterium clone BoPv2b18	Vent 4 microbial mat	Hydrogen sulfide	Nitrogen	N/A
Bacteria	KU242435.1	N/A	N/A	N/A	N/A	N/A	Uncultured bacterium clone BoPv2b19	Vent 4 microbial mat	Hydrogen sulfide	Nitrogen	N/A
Bacteria	KU242436.1	N/A	N/A	N/A	N/A	N/A	Uncultured bacterium clone BoPv2b27	Vent 4 microbial mat	Hydrogen sulfide	Nitrogen	N/A
Bacteria	KU242437.1	N/A	N/A	N/A	N/A	N/A	Uncultured bacterium clone BoPv2b31	Vent 4 microbial mat	Hydrogen sulfide	Nitrogen	N/A
Bacteria	KU242438.1	N/A	N/A	N/A	N/A	N/A	Uncultured bacterium clone BoPv2b35	Vent 4 microbial mat	Hydrogen sulfide	Nitrogen	N/A
Bacteria	KU242439.1	N/A	N/A	N/A	N/A	N/A	Uncultured bacterium clone BoPv2b38	Vent 4 microbial mat	Hydrogen sulfide	Nitrogen	N/A
Bacteria	KU242440.1	N/A	N/A	N/A	N/A	N/A	Uncultured bacterium clone BoPv2b42	Vent 4 microbial mat	Hydrogen sulfide	Nitrogen	N/A
Bacteria	KU242441.1	N/A	N/A	N/A	N/A	N/A	Uncultured bacterium clone BoPv2b45	Vent 4 microbial mat	Hydrogen sulfide	Nitrogen	N/A
Bacteria	KU242442.1	N/A	N/A	N/A	N/A	N/A	Uncultured bacterium clone BoPv2b50	Vent 4 microbial mat	Hydrogen sulfide	Nitrogen	N/A
Bacteria	KU242443.1	N/A	N/A	N/A	N/A	N/A	Uncultured bacterium clone BoPv2b53	Vent 4 microbial mat	Hydrogen sulfide	Nitrogen	N/A
Bacteria	KU242444.1	N/A	N/A	N/A	N/A	N/A	Uncultured bacterium clone BoPv2b57	Vent 4 microbial mat	Hydrogen sulfide	Nitrogen	N/A
Bacteria	KU242445.1	N/A	N/A	N/A	N/A	N/A	Uncultured bacterium clone BoPv2b58	Vent 4 microbial mat	Hydrogen sulfide	Nitrogen	N/A
Bacteria	KU242446.1	N/A	N/A	N/A	N/A	N/A	Uncultured bacterium clone BoPv2b61	Vent 4 microbial mat	Hydrogen sulfide	Nitrogen	N/A
Bacteria	KU242447.1	N/A	N/A	N/A	N/A	N/A	Uncultured bacterium clone BoPv2b63	Vent 4 microbial mat	Hydrogen sulfide	Nitrogen	N/A
Bacteria	KU242448.1	N/A	N/A	N/A	N/A	N/A	Uncultured bacterium clone BoPv2b68	Vent 4 microbial mat	Hydrogen sulfide	Nitrogen	N/A
Bacteria	KU242449.1	N/A	N/A	N/A	N/A	N/A	Uncultured bacterium clone BoPv2b69	Vent 4 microbial mat	Hydrogen sulfide	Nitrogen	N/A
Bacteria	KU242450.1	N/A	N/A	N/A	N/A	N/A	Uncultured bacterium clone BoPv2b71	Vent 4 microbial mat	Hydrogen sulfide	Nitrogen	N/A
Bacteria	KU242451.1	N/A	N/A	N/A	N/A	N/A	Uncultured bacterium clone BoPv2b72	Vent 4 microbial mat	Hydrogen sulfide	Nitrogen	N/A
Bacteria	KU242452.1	N/A	N/A	N/A	N/A	N/A	Uncultured bacterium clone BoPv2b74	Vent 4 microbial mat	Hydrogen sulfide	Nitrogen	N/A
Bacteria	KU242453.1	N/A	N/A	N/A	N/A	N/A	Uncultured bacterium clone BoPv2b75	Vent 4 microbial mat	Hydrogen sulfide	Nitrogen	N/A
Bacteria	KU242454.1	N/A	N/A	N/A	N/A	N/A	Uncultured bacterium clone BoPv2b76	Vent 4 microbial mat	Hydrogen sulfide	Nitrogen	N/A
Bacteria	KU242455.1	N/A	N/A	N/A	N/A	N/A	Uncultured bacterium clone BoPv2b77	Vent 4 microbial mat	Hydrogen sulfide	Nitrogen	N/A
Bacteria	KU242456.1	N/A	N/A	N/A	N/A	N/A	Uncultured bacterium clone BoPv2b84	Vent 4 microbial mat	Hydrogen sulfide	Nitrogen	N/A
Bacteria	KU242457.1	N/A	N/A	N/A	N/A	N/A	Uncultured bacterium clone BoPv2b85	Vent 4 microbial mat	Hydrogen sulfide	Nitrogen	N/A
Bacteria	KU242458.1	N/A	N/A	N/A	N/A	N/A	Uncultured bacterium clone BoPv2b90	Vent 4 microbial mat	Hydrogen sulfide	Nitrogen	N/A
Bacteria	KU242459.1	N/A	N/A	N/A	N/A	N/A	Uncultured bacterium clone BoPv2b93	Vent 4 microbial mat	Hydrogen sulfide	Nitrogen	N/A
Bacteria	KU242460.1	N/A	N/A	N/A	N/A	N/A	Uncultured bacterium clone BoPv2b94	Vent 4 microbial mat	Hydrogen sulfide	Nitrogen	N/A
Bacteria	KU242461.1	N/A	N/A	N/A	N/A	N/A	Uncultured bacterium clone BoPv2b105	Vent 4 microbial mat	Hydrogen sulfide	Nitrogen	N/A
Bacteria	KU242462.1	N/A	N/A	N/A	N/A	N/A	Uncultured bacterium clone BoPv2b106	Vent 4 microbial mat	Hydrogen sulfide	Nitrogen	N/A
Bacteria	KU242463.1	N/A	N/A	N/A	N/A	N/A	Uncultured bacterium clone BoPv2b107	Vent 4 microbial mat	Hydrogen sulfide	Nitrogen	N/A
Bacteria	KU242464.1	N/A	N/A	N/A	N/A	N/A	Uncultured bacterium clone BoPv2b116	Vent 4 microbial mat	Hydrogen sulfide	Nitrogen	N/A
Bacteria	KU242465.1	N/A	N/A	N/A	N/A	N/A	Uncultured bacterium clone BoPv2b128	Vent 4 microbial mat	Hydrogen sulfide	Nitrogen	N/A
Bacteria	KU242466.1	N/A	N/A	N/A	N/A	N/A	Uncultured bacterium clone BoPv2b131	Vent 4 microbial mat	Hydrogen sulfide	Nitrogen	N/A
Bacteria	KU242467.1	N/A	N/A	N/A	N/A	N/A	Uncultured bacterium clone BoPv2b137	Vent 4 microbial mat	Hydrogen sulfide	Nitrogen	N/A
Bacteria	KU242468.1	N/A	N/A	N/A	N/A	N/A	Uncultured bacterium clone BoPv2b139	Vent 4 microbial mat	Hydrogen sulfide	Nitrogen	N/A
Bacteria	KU242469.1	N/A	N/A	N/A	N/A	N/A	Uncultured bacterium clone BoPv2b146	Vent 4 microbial mat	Hydrogen sulfide	Nitrogen	N/A
Bacteria	KU242470.1	N/A	N/A	N/A	N/A	N/A	Uncultured bacterium clone BoPv4b3	Vent 4 microbial mat	Hydrogen sulfide	Nitrogen	N/A
Bacteria	KU242471.1	N/A	N/A	N/A	N/A	N/A	Uncultured bacterium clone BoPv4b5	Vent 4 microbial mat	Hydrogen sulfide	Nitrogen	N/A
Bacteria	KU242472.1	N/A	N/A	N/A	N/A	N/A	Uncultured bacterium clone BoPv4b7	Vent 4 microbial mat	Hydrogen sulfide	Nitrogen	N/A
Bacteria	KU242473.1	N/A	N/A	N/A	N/A	N/A	Uncultured bacterium clone BoPv4b11	Vent 4 microbial mat	Hydrogen sulfide	Nitrogen	N/A
Bacteria	KU242474.1	N/A	N/A	N/A	N/A	N/A	Uncultured bacterium clone BoPv4b15	Vent 4 microbial mat	Hydrogen sulfide	Nitrogen	N/A
Bacteria	KU242475.1	N/A	N/A	N/A	N/A	N/A	Uncultured bacterium clone BoPv4b18	Vent 4 microbial mat	Hydrogen sulfide	Nitrogen	N/A
Bacteria	KU242476.1	N/A	N/A	N/A	N/A	N/A	Uncultured bacterium clone BoPv4b19	Vent 4 microbial mat	Hydrogen sulfide	Nitrogen	N/A
Bacteria	KU242477.1	N/A	N/A	N/A	N/A	N/A	Uncultured bacterium clone BoPv4b23	Vent 4 microbial mat	Hydrogen sulfide	Nitrogen	N/A
Bacteria	KU242478.1	N/A	N/A	N/A	N/A	N/A	Uncultured bacterium clone BoPv4b29	Vent 4 microbial mat	Hydrogen sulfide	Nitrogen	N/A
Bacteria	KU242479.1	N/A	N/A	N/A	N/A	N/A	Uncultured bacterium clone BoPv4b31	Vent 4 microbial mat	Hydrogen sulfide	Nitrogen	N/A
Bacteria	KU242480.1	N/A	N/A	N/A	N/A	N/A	Uncultured bacterium clone BoPv4b36	Vent 4 microbial mat	Hydrogen sulfide	Nitrogen	N/A
Bacteria	KU242481.1	N/A	N/A	N/A	N/A	N/A	Uncultured bacterium clone BoPv4b37	Vent 4 microbial mat	Hydrogen sulfide	Nitrogen	N/A
Bacteria	KU242482.1	N/A	N/A	N/A	N/A	N/A	Uncultured bacterium clone BoPv4b43	Vent 4 microbial mat	Hydrogen sulfide	Nitrogen	N/A
Bacteria	KU242483.1	N/A	N/A	N/A	N/A	N/A	Uncultured bacterium clone BoPv4b46	Vent 4 microbial mat	Hydrogen sulfide	Nitrogen	N/A
Bacteria	KU242484.1	N/A	N/A	N/A	N/A	N/A	Uncultured bacterium clone BoPv4b53	Vent 4 microbial mat	Hydrogen sulfide	Nitrogen	N/A
Bacteria	KU242485.1	N/A	N/A	N/A	N/A	N/A	Uncultured bacterium clone BoPv4b67	Vent 4 microbial mat	Hydrogen sulfide	Nitrogen	N/A
Bacteria	KU242486.1	N/A	N/A	N/A	N/A	N/A	Uncultured bacterium clone BoPv4b76	Vent 4 microbial mat	Hydrogen sulfide	Nitrogen	N/A
Bacteria	KU242487.1	N/A	N/A	N/A	N/A	N/A	Uncultured bacterium clone BoPv4b80	Vent 4 microbial mat	Hydrogen sulfide	Nitrogen	N/A
Bacteria	KU242488.1	N/A	N/A	N/A	N/A	N/A	Uncultured bacterium clone BoPv4b90	Vent 4 microbial mat	Hydrogen sulfide	Nitrogen	N/A
Bacteria	KU242489.1	N/A	N/A	N/A	N/A	N/A	Uncultured bacterium clone BoPv4b96	Vent 4 microbial mat	Hydrogen sulfide	Nitrogen	N/A
Bacteria	KX417305.1	Proteobacteria	Alphaproteobacteria	Rhodobacterales	Rhodobacteraceae	Paracoccus	Paracoccus sp. ISTOD1	Waste water influent of Okhla Treatment Plant, New Delhi	N/A	Nitrogen	Aerobic

## Sheet: Fungal_denitrifiers 18S
Organism	Accesion Number	Phylum	Class	Order	Family	Genus	Microorganism	Isolation source	Electron donor/Energy Source	Final product	Respiration/Fermentative Growth	Electron acceptor
Fungi	KT714191.1	n/a	n/a	n/a	n/a	n/a	Fungal sp. isolate nussu_AT	Farm soil	NAD(P)H	Nitrous oxide	Anaerobic	Sodium nitrate; sodium nitrite
Fungi	KT714190.1	n/a	n/a	n/a	n/a	n/a	Fungal sp	Farm soil	NAD(P)H	Nitrous oxide	Anaerobic	Sodium nitrate; sodium nitrite
Fungi	KT714189.1	n/a	n/a	n/a	n/a	n/a	Fungal sp. isolate nussu_212	Farm soil	NAD(P)H	Nitrous oxide	Anaerobic	Sodium nitrate; sodium nitrite
Fungi	KT714188.1	n/a	n/a	n/a	n/a	n/a	Fungal sp. isolate nussu_194	Farm soil	NAD(P)H	Nitrous oxide	Anaerobic	Sodium nitrate; sodium nitrite
Fungi	KT714187.1	n/a	n/a	n/a	n/a	n/a	Fungal sp. isolate nussu_185	Farm soil	NAD(P)H	Nitrous oxide	Anaerobic	Sodium nitrate; sodium nitrite
Fungi	KT714186.1	n/a	n/a	n/a	n/a	n/a	Fungal sp. isolate nussu_184	Farm soil	NAD(P)H	Nitrous oxide	Anaerobic	Sodium nitrate; sodium nitrite
Fungi	KT714185.1	n/a	n/a	n/a	n/a	n/a	Fungal sp. isolate nussu_141	Farm soil	NAD(P)H	Nitrous oxide	Anaerobic	Sodium nitrate; sodium nitrite
Fungi	KT714184.1	n/a	n/a	n/a	n/a	n/a	Fungal sp. isolate nussu_138	Farm soil	NAD(P)H	Nitrous oxide	Anaerobic	Sodium nitrate; sodium nitrite
Fungi	KT714183.1	n/a	n/a	n/a	n/a	n/a	Fungal sp. isolate nussu_136	Farm soil	NAD(P)H	Nitrous oxide	Anaerobic	Sodium nitrate; sodium nitrite
Fungi	KT714182.1	n/a	n/a	n/a	n/a	n/a	Fungal sp. isolate nussu_134	Farm soil	NAD(P)H	Nitrous oxide	Anaerobic	Sodium nitrate; sodium nitrite
Fungi	KT714181.1	n/a	n/a	n/a	n/a	n/a	Fungal sp. isolate nussu_107	Farm soil	NAD(P)H	Nitrous oxide	Anaerobic	Sodium nitrate; sodium nitrite
Fungi	KT714180.1	n/a	n/a	n/a	n/a	n/a	Fungal sp. isolate nussu_63	Farm soil	NAD(P)H	Nitrous oxide	Anaerobic	Sodium nitrate; sodium nitrite
Fungi	KT714179.1	n/a	n/a	n/a	n/a	n/a	Fungal sp. isolate nussu_213	Farm soil	NAD(P)H	Nitrous oxide	Anaerobic	Sodium nitrate; sodium nitrite
Fungi	KT714178.1	n/a	n/a	n/a	n/a	n/a	Fungal sp. isolate nussu_209	Farm soil	NAD(P)H	Nitrous oxide	Anaerobic	Sodium nitrate; sodium nitrite
Fungi	KT714177.1	n/a	n/a	n/a	n/a	n/a	Fungal sp. isolate nussu_205	Farm soil	NAD(P)H	Nitrous oxide	Anaerobic	Sodium nitrate; sodium nitrite
Fungi	KT714176.1	n/a	n/a	n/a	n/a	n/a	Fungal sp. isolate nussu_195	Farm soil	NAD(P)H	Nitrous oxide	Anaerobic	Sodium nitrate; sodium nitrite
Fungi	KT714175.1	n/a	n/a	n/a	n/a	n/a	Fungal sp. isolate nussu_174	Farm soil	NAD(P)H	Nitrous oxide	Anaerobic	Sodium nitrate; sodium nitrite
Fungi	KT714174.1	n/a	n/a	n/a	n/a	n/a	Fungal sp. isolate nussu_149	Farm soil	NAD(P)H	Nitrous oxide	Anaerobic	Sodium nitrate; sodium nitrite
Fungi	KT714173.1	n/a	n/a	n/a	n/a	n/a	Fungal sp. isolate nussu_111	Farm soil	NAD(P)H	Nitrous oxide	Anaerobic	Sodium nitrate; sodium nitrite
Fungi	KT714172.1	n/a	n/a	n/a	n/a	n/a	Fungal sp. isolate nussu_75	Farm soil	NAD(P)H	Nitrous oxide	Anaerobic	Sodium nitrate; sodium nitrite
Fungi	KT714171.1	n/a	n/a	n/a	n/a	n/a	Fungal sp. isolate nussu_74	Farm soil	NAD(P)H	Nitrous oxide	Anaerobic	Sodium nitrate; sodium nitrite
Fungi	KT714170.1	n/a	n/a	n/a	n/a	n/a	Fungal sp. isolate nussu_72	Farm soil	NAD(P)H	Nitrous oxide	Anaerobic	Sodium nitrate; sodium nitrite
Fungi	KT714169.1	n/a	n/a	n/a	n/a	n/a	Fungal sp. isolate nussu_67	Farm soil	NAD(P)H	Nitrous oxide	Anaerobic	Sodium nitrate; sodium nitrite
Fungi	KT714168.1	n/a	n/a	n/a	n/a	n/a	Fungal sp. isolate nussu_48	Farm soil	NAD(P)H	Nitrous oxide	Anaerobic	Sodium nitrate; sodium nitrite
Fungi	KT714167.1	n/a	n/a	n/a	n/a	n/a	Fungal sp. isolate nussu_H2	Farm soil	NAD(P)H	Nitrous oxide	Anaerobic	Sodium nitrate; sodium nitrite
Fungi	KT714166.1	n/a	n/a	n/a	n/a	n/a	Fungal sp. isolate nussu_211	Farm soil	NAD(P)H	Nitrous oxide	Anaerobic	Sodium nitrate; sodium nitrite
Fungi	KT714165.1	n/a	n/a	n/a	n/a	n/a	Fungal sp. isolate nussu_210	Farm soil	NAD(P)H	Nitrous oxide	Anaerobic	Sodium nitrate; sodium nitrite
Fungi	KT714164.1	n/a	n/a	n/a	n/a	n/a	Fungal sp. isolate nussu_192	Farm soil	NAD(P)H	Nitrous oxide	Anaerobic	Sodium nitrate; sodium nitrite
Fungi	KT714163.1	n/a	n/a	n/a	n/a	n/a	Fungal sp. isolate nussu_179	Farm soil	NAD(P)H	Nitrous oxide	Anaerobic	Sodium nitrate; sodium nitrite
Fungi	KT714162.1	n/a	n/a	n/a	n/a	n/a	Fungal sp. isolate nussu_142	Farm soil	NAD(P)H	Nitrous oxide	Anaerobic	Sodium nitrate; sodium nitrite
Fungi	KT714161.1	n/a	n/a	n/a	n/a	n/a	Fungal sp. isolate nussu_112	Farm soil	NAD(P)H	Nitrous oxide	Anaerobic	Sodium nitrate; sodium nitrite
Fungi	KT714160.1	n/a	n/a	n/a	n/a	n/a	Fungal sp. isolate nussu_93	Farm soil	NAD(P)H	Nitrous oxide	Anaerobic	Sodium nitrate; sodium nitrite
Fungi	KT714159.1	n/a	n/a	n/a	n/a	n/a	Fungal sp. isolate nussu_89	Farm soil	NAD(P)H	Nitrous oxide	Anaerobic	Sodium nitrate; sodium nitrite
Fungi	KT714158.1	n/a	n/a	n/a	n/a	n/a	Fungal sp. isolate nussu_50	Farm soil	NAD(P)H	Nitrous oxide	Anaerobic	Sodium nitrate; sodium nitrite
Fungi	KT714157.1	n/a	n/a	n/a	n/a	n/a	Fungal sp. isolate nussu_31	Farm soil	NAD(P)H	Nitrous oxide	Anaerobic	Sodium nitrate; sodium nitrite
Fungi	KT714156.1	n/a	n/a	n/a	n/a	n/a	Fungal sp. isolate nussu_30	Farm soil	NAD(P)H	Nitrous oxide	Anaerobic	Sodium nitrate; sodium nitrite
Fungi	KT714155.1	n/a	n/a	n/a	n/a	n/a	Fungal sp. isolate nussu_8	Farm soil	NAD(P)H	Nitrous oxide	Anaerobic	Sodium nitrate; sodium nitrite
Fungi	n/a	Ascomycota	Dothideomycetes	Pleosporales	Pleosporaceae	Bipolaris	Bipolaris sorokiniana	Pure culture	NAD(P)H	Nitrous oxide	Anaerobic	Sodium nitrite
Fungi	MF804300.1	Basidiomycota	Agaricomycetes	Agaricales	Agaricaceae	Agaricus	Agaricus bisporus var. bisporus H97 clone S19	Soil	NAD(P)H	Nitrous oxide	Anaerobic	Nitrate, Nitrite
Fungi	MF804299.1	Ascomycota	Sordariomycetes	Sordariales	Sordariaceae	Neurospora	Neurospora tetrasperma FGSC 2509 clone S18	Soil	NAD(P)H	Nitrous oxide	Anaerobic	Nitrate, Nitrite
Fungi	MF804298.1	Basidiomycota	Agaricomycetes	Polyporales	Polyporaceae	Dichomitus	Dichomitus squalens LYAD-421 SS1 clone S9	Soil	NAD(P)H	Nitrous oxide	Anaerobic	Nitrate, Nitrite
Fungi	MF804297.1	Basidiomycota	Microbotryomycetes	Sporidiobolales	Sporidiobolaceae	Rhodotorula	Rhodotorula graminis WP1 clone S7	Soil	NAD(P)H	Nitrous oxide	Anaerobic	Nitrate, Nitrite
Fungi	MF804296.1	Ascomycota	Sordariomycetes	Sordariales	Sordariaceae	Neurospora	Neurospora tetrasperma FGSC 2509 clone P25	Soil	NAD(P)H	Nitrous oxide	Anaerobic	Nitrate, Nitrite
Fungi	MF804295.1	Basidiomycota	Agaricomycetes	Boletales	Paxillaceae	Paxillus	Paxillus involutus ATCC 200175 clone P22	Soil	NAD(P)H	Nitrous oxide	Anaerobic	Nitrate, Nitrite
Fungi	MF804294.1	Ascomycota	Sordariomycetes	Sordariales	Sordariaceae	Neurospora	Neurospora tetrasperma FGSC 2509 clone P21	Soil	NAD(P)H	Nitrous oxide	Anaerobic	Nitrate, Nitrite
Fungi	MF804293.1	Ascomycota	Sordariomycetes	Sordariales	Sordariaceae	Neurospora	Neurospora tetrasperma FGSC 2509 clone P18	Soil	NAD(P)H	Nitrous oxide	Anaerobic	Nitrate, Nitrite
Fungi	MF804292.1	Ascomycota	Dothideomycetes	Pleosporomycetidae incertae sedis	Gloniaceae	Glonium	Glonium stellatum clone P16	Soil	NAD(P)H	Nitrous oxide	Anaerobic	Nitrate, Nitrite
Fungi	MF804291.1	Ascomycota	Sordariomycetes	Sordariales	Sordariaceae	Neurospora	Neurospora tetrasperma FGSC 2509 clone P15	Soil	NAD(P)H	Nitrous oxide	Anaerobic	Nitrate, Nitrite
Fungi	MF804290.1	Ascomycota	Sordariomycetes	Sordariales	Sordariaceae	Neurospora	Neurospora tetrasperma FGSC 2509 clone P13	Soil	NAD(P)H	Nitrous oxide	Anaerobic	Nitrate, Nitrite
Fungi	MF804289.1	Basidiomycota	Agaricomycetes	Polyporales	Polyporaceae	Dichomitus	Dichomitus squalens LYAD-421 SS1 clone P12	Soil	NAD(P)H	Nitrous oxide	Anaerobic	Nitrate, Nitrite
Fungi	MF804288.1	Ascomycota	Sordariomycetes	Sordariales	Sordariaceae	Neurospora	Neurospora tetrasperma FGSC 2509 clone P11	Soil	NAD(P)H	Nitrous oxide	Anaerobic	Nitrate, Nitrite
Fungi	MF804287.1	Ascomycota	Dothideomycetes	Mycosphaerellales	Teratosphaeriaceae	Baudoinia	Baudoinia panamericana UAMH 10762 clone P10	Soil	NAD(P)H	Nitrous oxide	Anaerobic	Nitrate, Nitrite
Fungi	MF804286.1	Ascomycota	Dothideomycetes	Mycosphaerellales	Teratosphaeriaceae	Baudoinia	Baudoinia panamericana UAMH 10762 clone P6	Soil	NAD(P)H	Nitrous oxide	Anaerobic	Nitrate, Nitrite
Fungi	MF804285.1	Ascomycota	Sordariomycetes	Hypocreales	Hypocreaceae	Trichoderma	Trichoderma atroviride IMI 206040 clone P1	Soil	NAD(P)H	Nitrous oxide	Anaerobic	Nitrate, Nitrite
Fungi	MF804284.1	Ascomycota	Eurotiomycetes	Eurotiales	Aspergillaceae	Aspergillus	Aspergillus lentulus clone CK8-20	Soil	NAD(P)H	Nitrous oxide	Anaerobic	Nitrate, Nitrite
Fungi	MF804283.1	Ascomycota	Taphrinomycetes	Taphrinales	Protomycetaceae	Saitoella	Saitoella complicata NRRL Y-17804 clone CK8-17	Soil	NAD(P)H	Nitrous oxide	Anaerobic	Nitrate, Nitrite
Fungi	MF804282.1	Ascomycota	Taphrinomycetes	Taphrinales	Protomycetaceae	Saitoella	Saitoella complicata NRRL Y-17804 clone CK8-16	Soil	NAD(P)H	Nitrous oxide	Anaerobic	Nitrate, Nitrite
Fungi	MF804281.1	Ascomycota	Dothideomycetes	Mycosphaerellales	Teratosphaeriaceae	Baudoinia	Baudoinia panamericana UAMH 10762 clone CK8-14	Soil	NAD(P)H	Nitrous oxide	Anaerobic	Nitrate, Nitrite
Fungi	MF804280.1	Ascomycota	Sordariomycetes	Sordariales	Sordariaceae	Neurospora	Neurospora tetrasperma FGSC 2509 clone CK8-10	Soil	NAD(P)H	Nitrous oxide	Anaerobic	Nitrate, Nitrite
Fungi	MF804279.1	Ascomycota	Sordariomycetes	Sordariales	Sordariaceae	Neurospora	Neurospora tetrasperma FGSC 2509 clone CK7-29	Soil	NAD(P)H	Nitrous oxide	Anaerobic	Nitrate, Nitrite
Fungi	MF804278.1	Ascomycota	Eurotiomycetes	Eurotiales	Aspergillaceae	Aspergillus	Aspergillus niger ATCC 1015 clone CK7-28	Soil	NAD(P)H	Nitrous oxide	Anaerobic	Nitrate, Nitrite
Fungi	MF804277.1	Basidiomycota	Microbotryomycetes	Sporidiobolales	Sporidiobolaceae	Rhodotorula	Rhodotorula graminis WP1 clone CK7-24	Soil	NAD(P)H	Nitrous oxide	Anaerobic	Nitrate, Nitrite
Fungi	MF804276.1	Ascomycota	Eurotiomycetes	Eurotiales	Aspergillaceae	Aspergillus	Aspergillus lentulus clone CK7-21	Soil	NAD(P)H	Nitrous oxide	Anaerobic	Nitrate, Nitrite
Fungi	MF804275.1	Basidiomycota	Agaricomycetes	Agaricales	Agaricaceae	Agaricus	Agaricus bisporus var. bisporus H97 clone CK7-19	Soil	NAD(P)H	Nitrous oxide	Anaerobic	Nitrate, Nitrite
Fungi	MF804274.1	Basidiomycota	Agaricomycetes	Agaricales	Agaricaceae	Agaricus	Agaricus bisporus var. bisporus H97 clone CK7-16	Soil	NAD(P)H	Nitrous oxide	Anaerobic	Nitrate, Nitrite
Fungi	MF804273.1	Ascomycota	Dothideomycetes	Mycosphaerellales	Mycosphaerellaceae	Zymoseptoria	Zymoseptoria tritici IPO323 clone CF12	Soil	NAD(P)H	Nitrous oxide	Anaerobic	Nitrate, Nitrite
Fungi	MF804272.1	Ascomycota	Eurotiomycetes	Eurotiales	Aspergillaceae	Aspergillus	Aspergillus niger ATCC 1015 clone CF9	Soil	NAD(P)H	Nitrous oxide	Anaerobic	Nitrate, Nitrite
Fungi	MF804271.1	Basidiomycota	Agaricomycetes	Polyporales	Polyporaceae	Dichomitus	Dichomitus squalens LYAD-421 SS1 clone CF8	Soil	NAD(P)H	Nitrous oxide	Anaerobic	Nitrate, Nitrite
Fungi	MF804270.1	Ascomycota	Dothideomycetes	Mycosphaerellales	Teratosphaeriaceae	Acidomyces	Acidomyces richmondensis BFW clone CF6	Soil	NAD(P)H	Nitrous oxide	Anaerobic	Nitrate, Nitrite
Fungi	MF804269.1	Basidiomycota	Agaricomycetes	Polyporales	Polyporaceae	Dichomitus	Dichomitus squalens LYAD-421 SS1 clone CF1	Soil	NAD(P)H	Nitrous oxide	Anaerobic	Nitrate, Nitrite
Fungi	KF971855.1	Ascomycota	Eurotiomycetes	Eurotiales	Aspergillaceae	Penicillium	Penicillium sp. ORNL21	Oak Ridge Integrated Field Research Challenge contaminated groundwater	NAD(P)H	Nitrous oxide	Facultative anaerobic	Sodium nitrate
Fungi	KF971854.1	Ascomycota	Leotiomycetes	Helotiales	Sclerotiniaceae	Sclerotinia	Sclerotinia sclerotiorum strain ORNL20	Oak Ridge Integrated Field Research Challenge contaminated groundwater	NAD(P)H	Nitrous oxide	Facultative anaerobic	Sodium nitrate
Fungi	KF971853.1	Ascomycota	Eurotiomycetes	Eurotiales	Aspergillaceae	Penicillium	Penicillium sp. ORNL19	Oak Ridge Integrated Field Research Challenge contaminated groundwater	NAD(P)H	Nitrous oxide	Facultative anaerobic	Sodium nitrate
Fungi	KF971852.1	Ascomycota	Leotiomycetes	Helotiales	Mollisiaceae	Phialocephala	Phialocephala repens strain ORNL18	Oak Ridge Integrated Field Research Challenge contaminated groundwater	NAD(P)H	Nitrous oxide	Facultative anaerobic	Sodium nitrate
Fungi	KF971851.1	Ascomycota	Sordariomycetes	Xylariales	Apiosporaceae	Arthrinium	Arthrinium arundinis strain ORNL17	Oak Ridge Integrated Field Research Challenge contaminated groundwater	NAD(P)H	Nitrous oxide	Facultative anaerobic	Sodium nitrate
Fungi	KF971850.1	Ascomycota	Sordariomycetes	Hypocreales	Ophiocordycipitaceae	Purpureocillium	Purpureocillium lilacinum strain ORNL16	Oak Ridge Integrated Field Research Challenge contaminated groundwater	NAD(P)H	Nitrous oxide	Facultative anaerobic	Sodium nitrate
Fungi	KF971849.1	Ascomycota	Eurotiomycetes	Eurotiales	Aspergillaceae	Penicillium	Penicillium sp. ORNL15	Oak Ridge Integrated Field Research Challenge contaminated groundwater	NAD(P)H	Nitrous oxide	Facultative anaerobic	Sodium nitrate
Fungi	KF971848.1	Basidiomycota	Microbotryomycetes	Sporidiobolales	Sporidiobolaceae	Rhodotorula	Rhodosporidium toruloides strain ORNL14	Oak Ridge Integrated Field Research Challenge contaminated groundwater	NAD(P)H	Nitrous oxide	Facultative anaerobic	Sodium nitrate
Fungi	KF971847.1	Ascomycota	Leotiomycetes	Phacidiales	Phacidiales incertae sedis	Collophorina	Collophora capensis strain ORNL13	Oak Ridge Integrated Field Research Challenge contaminated groundwater	NAD(P)H	Nitrous oxide	Facultative anaerobic	Sodium nitrate
Fungi	KF971846.1	Ascomycota	Leotiomycetes	Leotiomycetes incertae sedis	Pseudeurotiaceae	Pseudeurotium	Pseudeurotium hygrophilum strain ORNL12	Oak Ridge Integrated Field Research Challenge contaminated groundwater	NAD(P)H	Nitrous oxide	Facultative anaerobic	Sodium nitrate
Fungi	KF971845.1	Ascomycota	Sordariomycetes	Hypocreales	Clavicipitaceae	Metapochonia	Pochonia suchlasporia strain ORNL11	Oak Ridge Integrated Field Research Challenge contaminated groundwater	NAD(P)H	Nitrous oxide	Facultative anaerobic	Sodium nitrate
Fungi	KF971844.1	Ascomycota	Eurotiomycetes	Eurotiales	Aspergillaceae	Penicillium	Penicillium sp. ORNL10	Oak Ridge Integrated Field Research Challenge contaminated groundwater	NAD(P)H	Nitrous oxide	Facultative anaerobic	Sodium nitrate
Fungi	KF971843.1	Ascomycota	Eurotiomycetes	Eurotiales	Aspergillaceae	Penicillium	Penicillium sp. ORNL9	Oak Ridge Integrated Field Research Challenge contaminated groundwater	NAD(P)H	Nitrous oxide	Facultative anaerobic	Sodium nitrate
Fungi	KF971842.1	Ascomycota	Sordariomycetes	Coniochaetales	Coniochaetaceae	Coniochaeta	Coniochaeta velutina strain ORNL8	Oak Ridge Integrated Field Research Challenge contaminated groundwater	NAD(P)H	Nitrous oxide	Facultative anaerobic	Sodium nitrate
Fungi	KF971841.1	Ascomycota	Sordariomycetes	Hypocreales	Nectriaceae	Fusarium	Fusarium oxysporum strain ORNL7	Oak Ridge Integrated Field Research Challenge contaminated groundwater	NAD(P)H	Nitrous oxide	Facultative anaerobic	Sodium nitrate
Fungi	KF971840.1	Ascomycota	Sordariomycetes	Chaetosphaeriales	Linocarpaceae	Neolinocarpon	Neolinocarpon globosicarpum strain ORNL6	Oak Ridge Integrated Field Research Challenge contaminated groundwater	NAD(P)H	Nitrous oxide	Facultative anaerobic	Sodium nitrate
Fungi	KF971839.1	Ascomycota	Sordariomycetes	Coniochaetales	Coniochaetaceae	Coniochaeta	Coniochaeta velutina strain ORNL5	Oak Ridge Integrated Field Research Challenge contaminated groundwater	NAD(P)H	Nitrous oxide	Facultative anaerobic	Sodium nitrate
Fungi	KF971838.1	Ascomycota	Sordariomycetes	Coniochaetales	Coniochaetaceae	Coniochaeta	Coniochaeta velutina strain ORNL4	Oak Ridge Integrated Field Research Challenge contaminated groundwater	NAD(P)H	Nitrous oxide	Facultative anaerobic	Sodium nitrate
Fungi	KF971837.1	Ascomycota	Sordariomycetes	Coniochaetales	Coniochaetaceae	Coniochaeta	Coniochaeta velutina strain ORNL3	Oak Ridge Integrated Field Research Challenge contaminated groundwater	NAD(P)H	Nitrous oxide	Facultative anaerobic	Sodium nitrate
Fungi	KF971836.1	Ascomycota	Eurotiomycetes	Eurotiales	Aspergillaceae	Aspergillus	Aspergillus fumigatus strain ORNL2	Oak Ridge Integrated Field Research Challenge contaminated groundwater	NAD(P)H	Nitrous oxide	Facultative anaerobic	Sodium nitrate
Fungi	KF971835.1	Ascomycota	Leotiomycetes	Leotiomycetes incertae sedis	Pseudeurotiaceae	Pseudeurotium	Pseudeurotium hygrophilum strain ORNL1	Oak Ridge Integrated Field Research Challenge contaminated groundwater	NAD(P)H	Nitrous oxide	Facultative anaerobic	Sodium nitrate
Fungi	AB302212.1	Ascomycota	Sordariomycetes	Hypocreales	Nectriaceae	Fusarium	Fusarium neocosmosporiellum strain 31	Tropical agricultural peat soil	NAD(P)H	Nitrous oxide	Facultative anaerobic	Nitrate
Fungi	AB302210.1	Ascomycota	Sordariomycetes	Hypocreales	Nectriaceae	Fusarium	Fusarium neocosmosporiellum strain 27	Tropical agricultural peat soil	NAD(P)H	Nitrous oxide	Facultative anaerobic	Nitrate
Fungi	AB302208.1	Ascomycota	Sordariomycetes	Hypocreales	Nectriaceae	Fusarium	Fusarium neocosmosporiellum strain 23	Tropical agricultural peat soil	NAD(P)H	Nitrous oxide	Facultative anaerobic	Nitrate
Fungi	AB302207.1	Ascomycota	Sordariomycetes	Hypocreales	Nectriaceae	Fusarium	Fusarium neocosmosporiellum strain 21	Tropical agricultural peat soil	NAD(P)H	Nitrous oxide	Facultative anaerobic	Nitrate
Fungi	AB302205.1	Ascomycota	Sordariomycetes	Hypocreales	Nectriaceae	Fusarium	Fusarium neocosmosporiellum strain 15	Tropical agricultural peat soil	NAD(P)H	Nitrous oxide	Facultative anaerobic	Nitrate
Fungi	AB302200.1	Ascomycota	Sordariomycetes	Hypocreales	Nectriaceae	Fusarium	Fusarium neocosmosporiellum strain 41	Tropical agricultural peat soil	NAD(P)H	Nitrous oxide	Facultative anaerobic	Nitrate
Fungi	AB302199.1	Ascomycota	Sordariomycetes	Hypocreales	Nectriaceae	Fusarium	Fusarium neocosmosporiellum strain 39	Tropical agricultural peat soil	NAD(P)H	Nitrous oxide	Facultative anaerobic	Nitrate
Fungi	AB302198.1	Ascomycota	Sordariomycetes	Hypocreales	Nectriaceae	Fusarium	Fusarium neocosmosporiellum strain 9	Tropical agricultural peat soil	NAD(P)H	Nitrous oxide	Facultative anaerobic	Nitrate
Fungi	AB302197.1	Ascomycota	Sordariomycetes	Hypocreales	Nectriaceae	Fusarium	Fusarium neocosmosporiellum strain 15	Tropical agricultural peat soil	NAD(P)H	Nitrous oxide	Facultative anaerobic	Nitrate
Fungi	AB302214.1	Ascomycota	Sordariomycetes	Hypocreales	Nectriaceae	Fusarium	Fusarium oxysporum strain 37	Tropical agricultural peat soil	NAD(P)H	Nitrous oxide	Facultative anaerobic	Nitrate
Fungi	AB302213.1	Ascomycota	Sordariomycetes	Hypocreales	Nectriaceae	Fusarium	Fusarium oxysporum strain 33	Tropical agricultural peat soil	NAD(P)H	Nitrous oxide	Facultative anaerobic	Nitrate
Fungi	AB302211.1	Ascomycota	Sordariomycetes	Hypocreales	Nectriaceae	Fusarium	Fusarium oxysporum strain 29	Tropical agricultural peat soil	NAD(P)H	Nitrous oxide	Facultative anaerobic	Nitrate
Fungi	AB302209.1	Ascomycota	Sordariomycetes	Hypocreales	Nectriaceae	Fusarium	Fusarium oxysporum strain 25	Tropical agricultural peat soil	NAD(P)H	Nitrous oxide	Facultative anaerobic	Nitrate
Fungi	AB302206.1	Ascomycota	Sordariomycetes	Hypocreales	Nectriaceae	Fusarium	Fusarium oxysporum strain 7	Tropical agricultural peat soil	NAD(P)H	Nitrous oxide	Facultative anaerobic	Nitrate
Fungi	AB302204.1	Ascomycota	Sordariomycetes	Hypocreales	Nectriaceae	Fusarium	Fusarium oxysporum strain A13	Tropical agricultural peat soil	NAD(P)H	Nitrous oxide	Facultative anaerobic	Nitrate
Fungi	AB302203.1	Ascomycota	Sordariomycetes	Hypocreales	Nectriaceae	Fusarium	Fusarium oxysporum strain Fol	Tropical agricultural peat soil	NAD(P)H	Nitrous oxide	Facultative anaerobic	Nitrate
Fungi	AB302202.1	Ascomycota	Sordariomycetes	Hypocreales	Nectriaceae	Fusarium	Fusarium oxysporum strain 11	Tropical agricultural peat soil	NAD(P)H	Nitrous oxide	Facultative anaerobic	Nitrate
Fungi	AB302201.1	Ascomycota	Sordariomycetes	Hypocreales	Nectriaceae	Fusarium	Fusarium oxysporum strain 13	Tropical agricultural peat soil	NAD(P)H	Nitrous oxide	Facultative anaerobic	Nitrate
Fungi	AB831159.1	Ascomycota	Sordariomycetes	Hypocreales	Nectriaceae	Fusarium	Uncultured Fusarium isolate RS-9	Agricultural soil	NAD(P)H	Nitrous oxide	Facultative anaerobic	Sodium nitrite
Fungi	AB831158.1	Ascomycota	Sordariomycetes	Hypocreales	Nectriaceae	Fusarium	Uncultured Fusarium isolate RS-8	Agricultural soil	NAD(P)H	Nitrous oxide	Facultative anaerobic	Sodium nitrite
Fungi	AB831155.1	Ascomycota	Sordariomycetes	Hypocreales	Nectriaceae	Fusarium	Uncultured Fusarium isolate RS-5	Agricultural soil	NAD(P)H	Nitrous oxide	Facultative anaerobic	Sodium nitrite
Fungi	AB831151.1	Ascomycota	Sordariomycetes	Hypocreales	Nectriaceae	Fusarium	Uncultured Fusarium isolate NF-4	Agricultural soil	NAD(P)H	Nitrous oxide	Facultative anaerobic	Sodium nitrite
Fungi	AB831150.1	Ascomycota	Sordariomycetes	Hypocreales	Nectriaceae	Fusarium	Uncultured Fusarium isolate NF-3	Agricultural soil	NAD(P)H	Nitrous oxide	Facultative anaerobic	Sodium nitrite
Fungi	AB831148.1	Ascomycota	Sordariomycetes	Hypocreales	Nectriaceae	Fusarium	Uncultured Fusarium isolate COF-9	Agricultural soil	NAD(P)H	Nitrous oxide	Facultative anaerobic	Sodium nitrite
Fungi	AB831147.1	Ascomycota	Sordariomycetes	Hypocreales	Nectriaceae	Fusarium	Uncultured Fusarium isolate COF-8	Agricultural soil	NAD(P)H	Nitrous oxide	Facultative anaerobic	Sodium nitrite
Fungi	AB831145.1	Ascomycota	Sordariomycetes	Hypocreales	Nectriaceae	Fusarium	Uncultured Fusarium isolate COF-6	Agricultural soil	NAD(P)H	Nitrous oxide	Facultative anaerobic	Sodium nitrite
Fungi	AB831144.1	Ascomycota	Sordariomycetes	Hypocreales	Nectriaceae	Fusarium	Uncultured Fusarium isolate COF-5	Agricultural soil	NAD(P)H	Nitrous oxide	Facultative anaerobic	Sodium nitrite
Fungi	AB831141.1	Ascomycota	Sordariomycetes	Hypocreales	Nectriaceae	Fusarium	Uncultured Fusarium isolate COF-20	Agricultural soil	NAD(P)H	Nitrous oxide	Facultative anaerobic	Sodium nitrite
Fungi	AB831140.1	Ascomycota	Sordariomycetes	Hypocreales	Nectriaceae	Fusarium	Uncultured Fusarium isolate COF-2	Agricultural soil	NAD(P)H	Nitrous oxide	Facultative anaerobic	Sodium nitrite
Fungi	AB831139.1	Ascomycota	Sordariomycetes	Hypocreales	Nectriaceae	Fusarium	Uncultured Fusarium isolate COF-19	Agricultural soil	NAD(P)H	Nitrous oxide	Facultative anaerobic	Sodium nitrite
Fungi	AB831138.1	Ascomycota	Sordariomycetes	Hypocreales	Nectriaceae	Fusarium	Uncultured Fusarium isolate COF-18	Agricultural soil	NAD(P)H	Nitrous oxide	Facultative anaerobic	Sodium nitrite
Fungi	AB831137.1	Ascomycota	Sordariomycetes	Hypocreales	Nectriaceae	Fusarium	Uncultured Fusarium isolate COF-17	Agricultural soil	NAD(P)H	Nitrous oxide	Facultative anaerobic	Sodium nitrite
Fungi	AB831133.1	Ascomycota	Sordariomycetes	Hypocreales	Nectriaceae	Fusarium	Uncultured Fusarium isolate COF-13	Agricultural soil	NAD(P)H	Nitrous oxide	Facultative anaerobic	Sodium nitrite
Fungi	AB831132.1	Ascomycota	Sordariomycetes	Hypocreales	Nectriaceae	Fusarium	Uncultured Fusarium isolate COF-12	Agricultural soil	NAD(P)H	Nitrous oxide	Facultative anaerobic	Sodium nitrite
Fungi	AB831131.1	Ascomycota	Sordariomycetes	Hypocreales	Nectriaceae	Fusarium	Uncultured Fusarium isolate COF-11	Agricultural soil	NAD(P)H	Nitrous oxide	Facultative anaerobic	Sodium nitrite
Fungi	AB831130.1	Ascomycota	Sordariomycetes	Hypocreales	Nectriaceae	Fusarium	Uncultured Fusarium isolate COF-10	Agricultural soil	NAD(P)H	Nitrous oxide	Facultative anaerobic	Sodium nitrite
Fungi	AB831157.1	Ascomycota	Sordariomycetes	Hypocreales	Hypocreaceae	Gibellulopsis	Uncultured Gibellulopsis isolate RS-7	Agricultural soil	NAD(P)H	Nitrous oxide	Facultative anaerobic	Sodium nitrite
Fungi	AB831156.1	Ascomycota	Eurotiomycetes	Eurotiales	Aspergillaceae	Penicillium	Uncultured Penicillium isolate RS-6	Agricultural soil	NAD(P)H	Nitrous oxide	Facultative anaerobic	Sodium nitrite
Fungi	AB831154.1	Ascomycota	Sordariomycetes	Hypocreales	Bionectriaceae	Bionectria	Uncultured Bionectria isolate RS-3	Agricultural soil	NAD(P)H	Nitrous oxide	Facultative anaerobic	Sodium nitrite
Fungi	AB831153.1	Ascomycota	Eurotiomycetes	Eurotiales	Aspergillaceae	Aspergillus	Uncultured Aspergillus isolate RS-1	Agricultural soil	NAD(P)H	Nitrous oxide	Facultative anaerobic	Sodium nitrite
Fungi	AB831152.1	Oomycota	n/a	Pythiales	n/a	n/a	Uncultured Pythium isolate NF-5	Agricultural soil	NAD(P)H	Nitrous oxide	Facultative anaerobic	Sodium nitrite
Fungi	AB831149.1	Ascomycota	Eurotiomycetes	Eurotiales	Aspergillaceae	Aspergillus	Uncultured Aspergillus isolate NF-1	Agricultural soil	NAD(P)H	Nitrous oxide	Facultative anaerobic	Sodium nitrite
Fungi	AB831146.1	Mucoromycota	Mucoromycetes	Mucorales	Mucoraceae	Rhizomucor	Uncultured Rhizomucor isolate COF-7	Agricultural soil	NAD(P)H	Nitrous oxide	Facultative anaerobic	Sodium nitrite
Fungi	AB831143.1	Mucoromycota	Mucoromycetes	Mucorales	Mucoraceae	Mucor	Uncultured Mucor isolate COF-4	Agricultural soil	NAD(P)H	Nitrous oxide	Facultative anaerobic	Sodium nitrite
Fungi	AB831142.1	Mucoromycota	Mucoromycetes	Mucorales	Mucoraceae	Actinomucor	Uncultured Actinomucor isolate COF-3	Agricultural soil	NAD(P)H	Nitrous oxide	Facultative anaerobic	Sodium nitrite
Fungi	AB831136.1	Ascomycota	Sordariomycetes	Hypocreales	Bionectriaceae	Bionectria	Uncultured Bionectria isolate COF-16	Agricultural soil	NAD(P)H	Nitrous oxide	Facultative anaerobic	Sodium nitrite
Fungi	AB831135.1	Ascomycota	Sordariomycetes	Hypocreales	Nectriaceae	Nectria	Uncultured Nectria isolate COF-15	Agricultural soil	NAD(P)H	Nitrous oxide	Facultative anaerobic	Sodium nitrite
Fungi	AB831134.1	Ascomycota	Sordariomycetes	Hypocreales	Nectriaceae	Nectria	Uncultured Nectria isolate: COF-14	Agricultural soil	NAD(P)H	Nitrous oxide	Facultative anaerobic	Sodium nitrite
Fungi	AB831129.1	Ascomycota	Eurotiomycetes	Eurotiales	Aspergillaceae	Penicillium	Uncultured Penicillium isolate COF-1	Agricultural soil	NAD(P)H	Nitrous oxide	Facultative anaerobic	Sodium nitrite
Fungi	AB831128.1	n/a	n/a	n/a	n/a	n/a	Uncultured fungus isolate DGGE Band S	Agricultural soil	NAD(P)H	Nitrous oxide	Facultative anaerobic	Sodium nitrite
Fungi	AB831127.1	n/a	n/a	n/a	n/a	n/a	Uncultured fungus isolate: DGGE Band R	Agricultural soil	NAD(P)H	Nitrous oxide	Facultative anaerobic	Sodium nitrite
Fungi	AB831126.1	n/a	n/a	n/a	n/a	n/a	Uncultured fungus isolate DGGE Band Q	Agricultural soil	NAD(P)H	Nitrous oxide	Facultative anaerobic	Sodium nitrite
Fungi	AB831125.1	n/a	n/a	n/a	n/a	n/a	Uncultured fungus isolate DGGE Band P	Agricultural soil	NAD(P)H	Nitrous oxide	Facultative anaerobic	Sodium nitrite
Fungi	AB831124.1	n/a	n/a	n/a	n/a	n/a	Uncultured fungus isolate DGGE Band O	Agricultural soil	NAD(P)H	Nitrous oxide	Facultative anaerobic	Sodium nitrite
Fungi	AB831123.1	n/a	n/a	n/a	n/a	n/a	Uncultured fungus isolate DGGE Band N	Agricultural soil	NAD(P)H	Nitrous oxide	Facultative anaerobic	Sodium nitrite
Fungi	AB831122.1	n/a	n/a	n/a	n/a	n/a	Uncultured fungus isolate DGGE Band M	Agricultural soil	NAD(P)H	Nitrous oxide	Facultative anaerobic	Sodium nitrite
Fungi	AB831121.1	n/a	n/a	n/a	n/a	n/a	Uncultured fungus isolate DGGE Band L	Agricultural soil	NAD(P)H	Nitrous oxide	Facultative anaerobic	Sodium nitrite
Fungi	AB831120.1	n/a	n/a	n/a	n/a	n/a	Uncultured fungus isolate DGGE Band K	Agricultural soil	NAD(P)H	Nitrous oxide	Facultative anaerobic	Sodium nitrite
Fungi	AB831119.1	n/a	n/a	n/a	n/a	n/a	Uncultured fungus isolate DGGE Band J	Agricultural soil	NAD(P)H	Nitrous oxide	Facultative anaerobic	Sodium nitrite
Fungi	AB831118.1	n/a	n/a	n/a	n/a	n/a	Uncultured fungus isolate DGGE Band H	Agricultural soil	NAD(P)H	Nitrous oxide	Facultative anaerobic	Sodium nitrite
Fungi	AB831117.1	n/a	n/a	n/a	n/a	n/a	Uncultured fungus isolate DGGE Band G	Agricultural soil	NAD(P)H	Nitrous oxide	Facultative anaerobic	Sodium nitrite
Fungi	AB831116.1	n/a	n/a	n/a	n/a	n/a	Uncultured fungus isolate DGGE Band F	Agricultural soil	NAD(P)H	Nitrous oxide	Facultative anaerobic	Sodium nitrite
Fungi	AB831115.1	n/a	n/a	n/a	n/a	n/a	Uncultured fungus isolate DGGE Band E	Agricultural soil	NAD(P)H	Nitrous oxide	Facultative anaerobic	Sodium nitrite
Fungi	AB831114.1	n/a	n/a	n/a	n/a	n/a	Uncultured fungus isolate DGGE Band D	Agricultural soil	NAD(P)H	Nitrous oxide	Facultative anaerobic	Sodium nitrite
Fungi	AB831113.1	n/a	n/a	n/a	n/a	n/a	Uncultured fungus isolate DGGE Band C	Agricultural soil	NAD(P)H	Nitrous oxide	Facultative anaerobic	Sodium nitrite
Fungi	AB831112.1	n/a	n/a	n/a	n/a	n/a	Uncultured fungus isolate DGGE Band B	Agricultural soil	NAD(P)H	Nitrous oxide	Facultative anaerobic	Sodium nitrite
Fungi	AB831111.1	n/a	n/a	n/a	n/a	n/a	Uncultured fungus isolate DGGE Band A	Agricultural soil	NAD(P)H	Nitrous oxide	Facultative anaerobic	Sodium nitrite
Fungi	KU221331.1	Ascomycota	Eurotiomycetes	Eurotiales	Thermoascaceae	Paecilomyces	Byssochlamys spectabilis strain HL	Chicken manure	Glucose	Nitrogen	Aerobic	Ammonium sulphate
Fungi	n/a	Ascomycota	Eurotiomycetes	Onygenales	Arthrodermataceae	Nannizzia	Nannizzia gypsea IAM 12722	n/a	Glucose	Nitrous oxide	Anaerobic	Nitrite
Fungi	n/a	Ascomycota	Eurotiomycetes	Eurotiales	Trichocomaceae	Talaromyces	Talaromyces flavus IAM 13768	n/a	Glucose	Nitrous oxide	Anaerobic	Nitrite
Fungi	n/a	Ascomycota	Sordariomycetes	Hypocreales	Nectriaceae	Fusarium	Fusarium oxysporium IFO 30705	n/a	Glucose	Nitrous oxide	Anaerobic	Nitrite
Fungi	n/a	Ascomycota	Sordariomycetes	Hypocreales	Nectriaceae	Fusarium	Fusarium oxysporium IFO 9968	n/a	Glucose	Nitrous oxide	Anaerobic	Nitrite
Fungi	n/a	Ascomycota	Sordariomycetes	Hypocreales	Nectriaceae	Fusarium	Fusarium oxysporium IFO 30700	n/a	Glucose	Nitrous oxide	Anaerobic	Nitrite
Fungi	n/a	Ascomycota	Sordariomycetes	Hypocreales	Nectriaceae	Fusarium	Fusarium oxysporium IFO 30710	n/a	Glucose	Nitrous oxide	Anaerobic	Nitrite
Fungi	n/a	Ascomycota	Sordariomycetes	Hypocreales	Nectriaceae	Fusarium	Fusarium oxysporium IFO 5009	n/a	Glucose	Nitrous oxide	Anaerobic	Nitrite
Fungi	n/a	Ascomycota	Sordariomycetes	Hypocreales	Nectriaceae	Fusarium	Fusarium oxysporium IFO 5051	n/a	Glucose	Nitrous oxide	Anaerobic	Nitrite
Fungi	n/a	Ascomycota	Sordariomycetes	Hypocreales	Nectriaceae	Fusarium	Gibberella fujikuroi IAM 8048	n/a	Glucose	Nitrous oxide	Anaerobic	Nitrite
Fungi	n/a	Ascomycota	Sordariomycetes	Hypocreales	Nectriaceae	Fusarium	Fusarium lini IAM 5008	n/a	Glucose	Nitrous oxide	Anaerobic	Nitrite
Fungi	n/a	Ascomycota	Sordariomycetes	Hypocreales	Nectriaceae	Fusarium	Gibberella zeae IFO 9462	n/a	Glucose	Nitrous oxide	Anaerobic	Nitrite
Fungi	n/a	Ascomycota	Sordariomycetes	Hypocreales	Nectriaceae	Calonectria	Calonectria ilicicola IFO 9131	n/a	Glucose	Nitrous oxide	Anaerobic	Nitrite
Fungi	n/a	Ascomycota	Sordariomycetes	Hypocreales	Nectriaceae	Calonectria	Calonectria kyotensis IFO 8962	n/a	Glucose	Nitrous oxide	Anaerobic	Nitrite
Fungi	n/a	Ascomycota	Sordariomycetes	Hypocreales	Nectriaceae	Calonectria	Calonectria rigidiuscula IFO 30918	n/a	Glucose	Nitrous oxide	Anaerobic	Nitrite
Fungi	n/a	Ascomycota	Sordariomycetes	Hypocreales	Nectriaceae	Fusarium	Fusarium decemcellulare IFO 31657	n/a	Glucose	Nitrous oxide	Anaerobic	Nitrite
Fungi	n/a	Ascomycota	Sordariomycetes	Hypocreales	Nectriaceae	Nectria	Nectria cinnabarina IFO 311679	n/a	Glucose	Nitrous oxide	Anaerobic	Nitrite
Fungi	n/a	Ascomycota	Sordariomycetes	Hypocreales	Nectriaceae	Fusarium	Fusariam solani IFO 9425	n/a	Glucose	Nitrous oxide	Anaerobic	Nitrite
Fungi	n/a	Ascomycota	Sordariomycetes	Hypocreales	Nectriaceae	Fusarium	Fusariam solani IFO 9955	n/a	Glucose	Nitrous oxide	Anaerobic	Nitrite
Fungi	n/a	Ascomycota	Sordariomycetes	Hypocreales	Nectriaceae	Fusarium	Fasariam solani IFO 31119	n/a	Glucose	Nitrous oxide	Anaerobic	Nitrite
Fungi	n/a	Ascomycota	Sordariomycetes	Hypocreales	Nectriaceae	Ilyonectria	Cylindrocarpon destructans IFO 8239	n/a	Glucose	Nitrous oxide	Anaerobic	Nitrite
Fungi	n/a	Ascomycota	Sordariomycetes	Hypocreales	Nectriaceae	Ilyonectria	Cylindrocarpon sclerotigenum IFO 31855	n/a	Glucose	Nitrous oxide	Anaerobic	Nitrite
Fungi	n/a	Ascomycota	Sordariomycetes	Hypocreales	Nectriaceae	Ilyonectria	Cylindrocarpon tonkinense IFO 30561	n/a	Glucose	Nitrous oxide	Anaerobic	Nitrite
Fungi	n/a	Ascomycota	Sordariomycetes	Hypocreales	Hypocreaceae	Trichoderma	Hypocrea muroiana IAM 12501	n/a	Glucose	Nitrous oxide	Anaerobic	Nitrite
Fungi	n/a	Ascomycota	Sordariomycetes	Hypocreales	Hypocreaceae	Trichoderma	Hypocrea nigricans IAM 12499	n/a	Glucose	Nitrous oxide	Anaerobic	Nitrite
Fungi	n/a	Ascomycota	Sordariomycetes	Hypocreales	Hypocreaceae	Trichoderma	Trichoderma hamatum IAM 12505	n/a	Glucose	Nitrous oxide	Anaerobic	Nitrite
Fungi	n/a	Ascomycota	Sordariomycetes	Hypocreales	Hypocreaceae	Trichoderma	Trichoderma harzianum IAM 12506	n/a	Glucose	Nitrous oxide	Anaerobic	Nitrite
Fungi	n/a	Ascomycota	Sordariomycetes	Hypocreales	Hypocreaceae	Trichoderma	Trichodenna viride IAM 6042	n/a	Glucose	Nitrous oxide	Anaerobic	Nitrite
Fungi	n/a	Ascomycota	Sordariomycetes	Sordariales	Chaetomiaceae	Dichotomopilus	Chaetomium funicola IAM 13491	n/a	Glucose	Nitrous oxide	Anaerobic	Nitrite
Fungi	n/a	Ascomycota	Sordariomycetes	Sordariales	Chaetomiaceae	Dichotomopilus	Chaetomium sp. IAM 8011	n/a	Glucose	Nitrous oxide	Anaerobic	Nitrite
Fungi	n/a	Ascomycota	Sordariomycetes	Sordariales	Chaetomiaceae	Dichotomopilus	Chaetomium~ sp. IAM 8017	n/a	Glucose	Nitrous oxide	Anaerobic	Nitrite
Fungi	n/a	Ascomycota	Sordariomycetes	Hypocreales	Hypocreaceae	Hypomyces	Hypomyces trichothecoides IFO 6892	n/a	Glucose	Nitrous oxide	Anaerobic	Nitrite
Fungi	n/a	Ascomycota	Sordariomycetes	Sordariales	Sordariaceae	Neurospora	Neurospora crassa IFO 6067	n/a	Glucose	Nitrous oxide	Anaerobic	Nitrite
Fungi	n/a	Ascomycota	Dothideomycetes	Pleosporomycetidae incertae sedis	Gloniaceae	Glonium	Glonium lineare IAM 12749	n/a	Glucose	Nitrous oxide	Anaerobic	Nitrite
Fungi	n/a	Ascomycota	Dothideomycetes	Pleosporales	Shiraiaceae	Shiraia	Shiraia bumbusicola IAM 12521	n/a	Glucose	Nitrous oxide	Anaerobic	Nitrite
Fungi	n/a	Ascomycota	Leotiomycetes	Helotiales	Sclerotiniaceae	Botrytis	Botrytis cinerea IAM 5126	n/a	Glucose	Nitrous oxide	Anaerobic	Nitrite
Fungi	n/a	Basidiomycota	Microbotryomycetes	Sporidiobolales	Sporidiobolaceae	Rhodotorula	Rhodosporidium toruloides IAM 13469	n/a	Glucose	Nitrous oxide	Anaerobic	Nitrite

## Sheet: Fungal denitrifiers ITS
Organism	Accesion Number	Phylum	Class	Order	Family	Genus	Microorganism	Isolation source	Electron donor/Energy Source	Final product	Respiration/Fermentative Growth	Electron acceptor
Fungi	KU556592.1	Ascomycota	Leotiomycetes	Helotiales	n/a	n/a	Helotiales sp. OTU110 AN-2016	Soil	NAD(P)H	Nitrous oxide	Facultative anaerobic	Sodium nitrite
Fungi	KU556591.1	Mucoromycota	Mucoromycetes	Mucorales	Mucoraceae	Mucor	Mucor sp. OTU109 AN-2016	Soil	NAD(P)H	Nitrous oxide	Facultative anaerobic	Sodium nitrite
Fungi	KU556590.1	Ascomycota	Leotiomycetes	Helotiales	n/a	n/a	Helotiales sp. OTU108 AN-2016	Soil	NAD(P)H	Nitrous oxide	Facultative anaerobic	Sodium nitrite
Fungi	KU556589.1	Ascomycota	Sordariomycetes	Hypocreales	Nectriaceae	Fusarium	Fusarium sp. OTU107 AN-2016	Soil	NAD(P)H	Nitrous oxide	Facultative anaerobic	Sodium nitrite
Fungi	KU556588.1	Ascomycota	Sordariomycetes	Hypocreales	Nectriaceae	Fusarium	Fusarium sp. OTU106 AN-2016	Soil	NAD(P)H	Nitrous oxide	Facultative anaerobic	Sodium nitrite
Fungi	KU556587.1	Ascomycota	Sordariomycetes	Hypocreales	Nectriaceae	Fusarium	Fusarium sp. OTU105 AN-2016	Soil	NAD(P)H	Nitrous oxide	Facultative anaerobic	Sodium nitrite
Fungi	KU556586.1	Ascomycota	Sordariomycetes	Hypocreales	Bionectriaceae	Gliomastix	Gliomastix sp. OTU104 AN-2016	Soil	NAD(P)H	Nitrous oxide	Facultative anaerobic	Sodium nitrite
Fungi	KU556585.1	Ascomycota	Sordariomycetes	Hypocreales	Bionectriaceae	Clonostachys	Clonostachys sp. OTU103 AN-2016	Soil	NAD(P)H	Nitrous oxide	Facultative anaerobic	Sodium nitrite
Fungi	KU556584.1	Mucoromycota	Mucoromycetes	Mucorales	Mucoraceae	Mucor	Mucor sp. OTU102 AN-2016	Soil	NAD(P)H	Nitrous oxide	Facultative anaerobic	Sodium nitrite
Fungi	KU556583.1	Ascomycota	Pezizomycetes	Pezizales	Pyronemataceae	Scutellinia	Scutellinia sp. OTU101 AN-2016	Soil	NAD(P)H	Nitrous oxide	Facultative anaerobic	Sodium nitrite
Fungi	KU556582.1	Ascomycota	Leotiomycetes	Helotiales	n/a	n/a	Helotiales sp. OTU100 AN-2016	Soil	NAD(P)H	Nitrous oxide	Facultative anaerobic	Sodium nitrite
Fungi	KU556581.1	Ascomycota	Leotiomycetes	Helotiales	n/a	n/a	Helotiales sp. OTU099 AN-2016	Soil	NAD(P)H	Nitrous oxide	Facultative anaerobic	Sodium nitrite
Fungi	KU556580.1	Ascomycota	Leotiomycetes	Leotiomycetes incertae sedis	Pseudeurotiaceae	Geomyces	Geomyces sp. OTU098 AN-2016	Soil	NAD(P)H	Nitrous oxide	Facultative anaerobic	Sodium nitrite
Fungi	KU556579.1	Ascomycota	Leotiomycetes	Helotiales	Helotiales incertae sedis	Cadophora	Cadophora sp. OTU097 AN-2016	Soil	NAD(P)H	Nitrous oxide	Facultative anaerobic	Sodium nitrite
Fungi	KU556578.1	Ascomycota	Sordariomycetes	Hypocreales	Nectriaceae	Fusarium	Fusarium sp. OTU096 AN-2016	Soil	NAD(P)H	Nitrous oxide	Facultative anaerobic	Sodium nitrite
Fungi	KU556577.1	Ascomycota	Sordariomycetes	Hypocreales	Nectriaceae	Fusarium	Fusarium sp. OTU095 AN-2016	Soil	NAD(P)H	Nitrous oxide	Facultative anaerobic	Sodium nitrite
Fungi	KU556576.1	Mucoromycota	Mortierellomycetes	Mortierellales	Mortierellaceae	Mortierella	Mortierella sp. OTU094 AN-2016	Soil	NAD(P)H	Nitrous oxide	Facultative anaerobic	Sodium nitrite
Fungi	KU556575.1	Mucoromycota	Mucoromycetes	Mucorales	Cunninghamellaceae	Gongronella	Gongronella sp. OTU093 AN-2016	Soil	NAD(P)H	Nitrous oxide	Facultative anaerobic	Sodium nitrite
Fungi	KU556574.1	Ascomycota	Sordariomycetes	Hypocreales	Nectriaceae	Fusarium	Fusarium sp. OTU092 AN-2016	Soil	NAD(P)H	Nitrous oxide	Facultative anaerobic	Sodium nitrite
Fungi	KU556573.1	Ascomycota	Sordariomycetes	Hypocreales	Nectriaceae	Fusarium	Fusarium sp. OTU091 AN-2016	Soil	NAD(P)H	Nitrous oxide	Facultative anaerobic	Sodium nitrite
Fungi	KU556572.1	Mucoromycota	Umbelopsidomycetes	Umbelopsidales	Umbelopsidaceae	Umbelopsis	Umbelopsis sp. OTU090 AN-2016	Soil	NAD(P)H	Nitrous oxide	Facultative anaerobic	Sodium nitrite
Fungi	KU556571.1	Mucoromycota	Umbelopsidomycetes	Umbelopsidales	Umbelopsidaceae	Umbelopsis	Umbelopsis sp. OTU089 AN-2016	Soil	NAD(P)H	Nitrous oxide	Facultative anaerobic	Sodium nitrite
Fungi	KU556570.1	Mucoromycota	Umbelopsidomycetes	Umbelopsidales	Umbelopsidaceae	Umbelopsis	Umbelopsis sp. OTU088 AN-2016	Soil	NAD(P)H	Nitrous oxide	Facultative anaerobic	Sodium nitrite
Fungi	KU556569.1	Mucoromycota	Umbelopsidomycetes	Umbelopsidales	Umbelopsidaceae	Umbelopsis	Umbelopsis sp. OTU087 AN-2016	Soil	NAD(P)H	Nitrous oxide	Facultative anaerobic	Sodium nitrite
Fungi	KU556568.1	Mucoromycota	Umbelopsidomycetes	Umbelopsidales	Umbelopsidaceae	Umbelopsis	Umbelopsis sp. OTU086 AN-2016	Soil	NAD(P)H	Nitrous oxide	Facultative anaerobic	Sodium nitrite
Fungi	KU556567.1	Mucoromycota	Umbelopsidomycetes	Umbelopsidales	Umbelopsidaceae	Umbelopsis	Umbelopsis sp. OTU085 AN-2016	Soil	NAD(P)H	Nitrous oxide	Facultative anaerobic	Sodium nitrite
Fungi	KU556566.1	Mucoromycota	Mucoromycetes	Mucorales	Cunninghamellaceae	Absidia	Absidia sp. OTU084 AN-2016	Soil	NAD(P)H	Nitrous oxide	Facultative anaerobic	Sodium nitrite
Fungi	KU556565.1	Ascomycota	Sordariomycetes	Hypocreales	Bionectriaceae	Clonostachys	Clonostachys sp. OTU083 AN-2016	Soil	NAD(P)H	Nitrous oxide	Facultative anaerobic	Sodium nitrite
Fungi	KU556564.1	Mucoromycota	Mucoromycetes	Mucorales	Cunninghamellaceae	Absidia	Absidia sp. OTU082 AN-2016	Soil	NAD(P)H	Nitrous oxide	Facultative anaerobic	Sodium nitrite
Fungi	KU556563.1	Mucoromycota	Mucoromycetes	Mucorales	Cunninghamellaceae	Absidia	Absidia sp. OTU081 AN-2016	Soil	NAD(P)H	Nitrous oxide	Facultative anaerobic	Sodium nitrite
Fungi	KU556562.1	Mucoromycota	Umbelopsidomycetes	Umbelopsidales	Umbelopsidaceae	Umbelopsis	Umbelopsis sp. OTU080 AN-2016	Soil	NAD(P)H	Nitrous oxide	Facultative anaerobic	Sodium nitrite
Fungi	KU556561.1	Mucoromycota	Mucoromycetes	Mucorales	Cunninghamellaceae	Absidia	Absidia sp. OTU079 AN-2016	Soil	NAD(P)H	Nitrous oxide	Facultative anaerobic	Sodium nitrite
Fungi	KU556560.1	Mucoromycota	Umbelopsidomycetes	Umbelopsidales	Umbelopsidaceae	Umbelopsis	Umbelopsis sp. OTU078 AN-2016	Soil	NAD(P)H	Nitrous oxide	Facultative anaerobic	Sodium nitrite
Fungi	KU556559.1	Ascomycota	Sordariomycetes	Hypocreales	Bionectriaceae	Clonostachys	Clonostachys sp. OTU077 AN-2016	Soil	NAD(P)H	Nitrous oxide	Facultative anaerobic	Sodium nitrite
Fungi	KU556558.1	Mucoromycota	Umbelopsidomycetes	Umbelopsidales	Umbelopsidaceae	Umbelopsis	Umbelopsis sp. OTU076 AN-2016	Soil	NAD(P)H	Nitrous oxide	Facultative anaerobic	Sodium nitrite
Fungi	KU556557.1	Ascomycota	Pezizomycetes	Pezizales	Pyronemataceae	Scutellinia	Scutellinia sp. OTU075 AN-2016	Soil	NAD(P)H	Nitrous oxide	Facultative anaerobic	Sodium nitrite
Fungi	KU556556.1	Basidiomycota	Agaricomycetes	Gloeophyllales	Gloeophyllaceae	Gloeophyllum	Gloeophyllum sp. OTU074 AN-2016	Soil	NAD(P)H	Nitrous oxide	Facultative anaerobic	Sodium nitrite
Fungi	KU556555.1	Ascomycota	Sordariomycetes	Hypocreales	Bionectriaceae	Clonostachys	Clonostachys sp. OTU073 AN-2016	Soil	NAD(P)H	Nitrous oxide	Facultative anaerobic	Sodium nitrite
Fungi	KU556554.1	Ascomycota	Dothideomycetes	Pleosporales	Didymosphaeriaceae	Paraphaeosphaeria	Paraphaeosphaeria sp. OTU072 AN-2016	Soil	NAD(P)H	Nitrous oxide	Facultative anaerobic	Sodium nitrite
Fungi	KU556553.1	Ascomycota	Sordariomycetes	Hypocreales	Bionectriaceae	Clonostachys	Clonostachys sp. OTU071 AN-2016	Soil	NAD(P)H	Nitrous oxide	Facultative anaerobic	Sodium nitrite
Fungi	KU556552.1	Mucoromycota	Mucoromycetes	Mucorales	Mucoraceae	Mucor	Mucor sp. OTU070 AN-2016	Soil	NAD(P)H	Nitrous oxide	Facultative anaerobic	Sodium nitrite
Fungi	KU556551.1	Ascomycota	Dothideomycetes	Cladosporiales	Cladosporiaceae	Cladosporium	Cladosporium sp. OTU069 AN-2016	Soil	NAD(P)H	Nitrous oxide	Facultative anaerobic	Sodium nitrite
Fungi	KU556550.1	Basidiomycota	Agaricomycetes	Polyporales	Polyporaceae	Trametes	Trametes sp. OTU068 AN-2016	Soil	NAD(P)H	Nitrous oxide	Facultative anaerobic	Sodium nitrite
Fungi	KU556549.1	Ascomycota	Eurotiomycetes	Eurotiales	Thermoascaceae	Paecilomyces	Byssochlamys sp. OTU067 AN-2016	Soil	NAD(P)H	Nitrous oxide	Facultative anaerobic	Sodium nitrite
Fungi	KU556548.1	Ascomycota	Sordariomycetes	Hypocreales	Hypocreaceae	Trichoderma	Trichoderma sp. OTU066 AN-2016	Soil	NAD(P)H	Nitrous oxide	Facultative anaerobic	Sodium nitrite
Fungi	KU556547.1	Ascomycota	Sordariomycetes	Hypocreales	Hypocreaceae	Trichoderma	Trichoderma sp. OTU065 AN-2016	Soil	NAD(P)H	Nitrous oxide	Facultative anaerobic	Sodium nitrite
Fungi	KU556546.1	Ascomycota	Eurotiomycetes	Eurotiales	Thermoascaceae	Paecilomyces	Byssochlamys sp. OTU064 AN-2016	Soil	NAD(P)H	Nitrous oxide	Facultative anaerobic	Sodium nitrite
Fungi	KU556545.1	Ascomycota	Eurotiomycetes	Eurotiales	Thermoascaceae	Paecilomyces	Byssochlamys sp. OTU063 AN-2016	Soil	NAD(P)H	Nitrous oxide	Facultative anaerobic	Sodium nitrite
Fungi	KU556544.1	Ascomycota	Eurotiomycetes	Eurotiales	Thermoascaceae	Paecilomyces	Byssochlamys sp. OTU062 AN-2016	Soil	NAD(P)H	Nitrous oxide	Facultative anaerobic	Sodium nitrite
Fungi	KU556543.1	Ascomycota	Eurotiomycetes	Eurotiales	Aspergillaceae	Penicillium	Penicillium sp. OTU061 AN-2016	Soil	NAD(P)H	Nitrous oxide	Facultative anaerobic	Sodium nitrite
Fungi	KU556542.1	Ascomycota	Eurotiomycetes	Eurotiales	Aspergillaceae	Penicillium	Penicillium sp. OTU060 AN-2016	Soil	NAD(P)H	Nitrous oxide	Facultative anaerobic	Sodium nitrite
Fungi	KU556541.1	Ascomycota	Eurotiomycetes	Eurotiales	Aspergillaceae	Penicillium	Penicillium sp. OTU059 AN-2016	Soil	NAD(P)H	Nitrous oxide	Facultative anaerobic	Sodium nitrite
Fungi	KU556540.1	Ascomycota	Sordariomycetes	Hypocreales	Ophiocordycipitaceae	Tolypocladium	Tolypocladium sp. OTU058 AN-2016	Soil	NAD(P)H	Nitrous oxide	Facultative anaerobic	Sodium nitrite
Fungi	KU556539.1	Ascomycota	Sordariomycetes	Hypocreales	Ophiocordycipitaceae	Tolypocladium	Tolypocladium sp. OTU057 AN-2016	Soil	NAD(P)H	Nitrous oxide	Facultative anaerobic	Sodium nitrite
Fungi	KU556538.1	Ascomycota	Sordariomycetes	Hypocreales	Hypocreaceae	Trichoderma	Trichoderma sp. OTU056 AN-2016	Soil	NAD(P)H	Nitrous oxide	Facultative anaerobic	Sodium nitrite
Fungi	KU556537.1	Ascomycota	Sordariomycetes	Hypocreales	Ophiocordycipitaceae	Tolypocladium	Tolypocladium sp. OTU055 AN-2016	Soil	NAD(P)H	Nitrous oxide	Facultative anaerobic	Sodium nitrite
Fungi	KU556536.1	Ascomycota	Sordariomycetes	Glomerellales	Plectosphaerellaceae	Gibellulopsis	Gibellulopsis sp. OTU054 AN-2016	Soil	NAD(P)H	Nitrous oxide	Facultative anaerobic	Sodium nitrite
Fungi	KU556535.1	Ascomycota	Sordariomycetes	Microascales	Microascaceae	Scedosporium	Scedosporium sp. OTU053 AN-2016	Soil	NAD(P)H	Nitrous oxide	Facultative anaerobic	Sodium nitrite
Fungi	KU556534.1	Ascomycota	Sordariomycetes	Sordariales	Chaetomiaceae	Trichocladium	Trichocladium sp. OTU052 AN-2016	Soil	NAD(P)H	Nitrous oxide	Facultative anaerobic	Sodium nitrite
Fungi	KU556533.1	Ascomycota	Sordariomycetes	Sordariales	Chaetomiaceae	Cladorrhinum	Cladorrhinum sp. OTU051 AN-2016	Soil	NAD(P)H	Nitrous oxide	Facultative anaerobic	Sodium nitrite
Fungi	KU556532.1	Ascomycota	Sordariomycetes	Chaetosphaeriales	Chaetosphaeriaceae	Chloridium	Chloridium sp. OTU050 AN-2016	Soil	NAD(P)H	Nitrous oxide	Facultative anaerobic	Sodium nitrite
Fungi	KU556531.1	Ascomycota	Eurotiomycetes	Eurotiales	Trichocomaceae	Talaromyces	Talaromyces sp. OTU049 AN-2016	Soil	NAD(P)H	Nitrous oxide	Facultative anaerobic	Sodium nitrite
Fungi	KU556530.1	Ascomycota	Eurotiomycetes	Eurotiales	Trichocomaceae	Talaromyces	Talaromyces sp. OTU048 AN-2016	Soil	NAD(P)H	Nitrous oxide	Facultative anaerobic	Sodium nitrite
Fungi	KU556529.1	Ascomycota	Eurotiomycetes	Eurotiales	Aspergillaceae	Penicillium	Penicillium sp. OTU047 AN-2016	Soil	NAD(P)H	Nitrous oxide	Facultative anaerobic	Sodium nitrite
Fungi	KU556528.1	Ascomycota	Eurotiomycetes	Eurotiales	Aspergillaceae	Penicillium	Penicillium sp. OTU046 AN-2016	Soil	NAD(P)H	Nitrous oxide	Facultative anaerobic	Sodium nitrite
Fungi	KU556527.1	Ascomycota	Eurotiomycetes	Eurotiales	Aspergillaceae	Penicillium	Penicillium sp. OTU045 AN-2016	Soil	NAD(P)H	Nitrous oxide	Facultative anaerobic	Sodium nitrite
Fungi	KU556526.1	Ascomycota	Sordariomycetes	Hypocreales	Ophiocordycipitaceae	Tolypocladium	Tolypocladium sp. OTU044 AN-2016	Soil	NAD(P)H	Nitrous oxide	Facultative anaerobic	Sodium nitrite
Fungi	KU556525.1	Ascomycota	Sordariomycetes	Hypocreales	Nectriaceae	Volutella	Volutella sp. OTU043 AN-2016	Soil	NAD(P)H	Nitrous oxide	Facultative anaerobic	Sodium nitrite
Fungi	KU556524.1	Ascomycota	Sordariomycetes	Hypocreales	Nectriaceae	Volutella	Volutella sp. OTU042 AN-2016	Soil	NAD(P)H	Nitrous oxide	Facultative anaerobic	Sodium nitrite
Fungi	KU556523.1	Ascomycota	Sordariomycetes	Hypocreales	Nectriaceae	Nectria	Nectria sp. OTU041 AN-2016	Soil	NAD(P)H	Nitrous oxide	Facultative anaerobic	Sodium nitrite
Fungi	KU556522.1	Ascomycota	Sordariomycetes	Hypocreales	Stachybotryaceae	Myrothecium	Myrothecium sp. OTU040 AN-2016	Soil	NAD(P)H	Nitrous oxide	Facultative anaerobic	Sodium nitrite
Fungi	KU556521.1	Ascomycota	Sordariomycetes	Hypocreales	Clavicipitaceae	Metarhizium	Metarhizium sp. OTU039 AN-2016	Soil	NAD(P)H	Nitrous oxide	Facultative anaerobic	Sodium nitrite
Fungi	KU556520.1	Ascomycota	Eurotiomycetes	Eurotiales	Thermoascaceae	Paecilomyces	Byssochlamys sp. OTU038 AN-2016	Soil	NAD(P)H	Nitrous oxide	Facultative anaerobic	Sodium nitrite
Fungi	KU556519.1	Ascomycota	Sordariomycetes	Hypocreales	Hypocreaceae	Trichoderma	Trichoderma sp. OTU037 AN-2016	Soil	NAD(P)H	Nitrous oxide	Facultative anaerobic	Sodium nitrite
Fungi	KU556518.1	Ascomycota	Eurotiomycetes	Eurotiales	Thermoascaceae	Paecilomyces	Byssochlamys sp. OTU036 AN-2016	Soil	NAD(P)H	Nitrous oxide	Facultative anaerobic	Sodium nitrite
Fungi	KU556517.1	Ascomycota	Sordariomycetes	Hypocreales	Hypocreaceae	Trichoderma	Trichoderma sp. OTU035 AN-2016	Soil	NAD(P)H	Nitrous oxide	Facultative anaerobic	Sodium nitrite
Fungi	KU556516.1	Ascomycota	Eurotiomycetes	Eurotiales	Thermoascaceae	Paecilomyces	Byssochlamys sp. OTU034 AN-2016	Soil	NAD(P)H	Nitrous oxide	Facultative anaerobic	Sodium nitrite
Fungi	KU556515.1	Ascomycota	Eurotiomycetes	Eurotiales	Thermoascaceae	Paecilomyces	Byssochlamys sp. OTU033 AN-2016	Soil	NAD(P)H	Nitrous oxide	Facultative anaerobic	Sodium nitrite
Fungi	KU556514.1	Ascomycota	Eurotiomycetes	Eurotiales	Thermoascaceae	Paecilomyces	Byssochlamys sp. OTU032 AN-2016	Soil	NAD(P)H	Nitrous oxide	Facultative anaerobic	Sodium nitrite
Fungi	KU556513.1	Ascomycota	Sordariomycetes	Hypocreales	Nectriaceae	Ilyonectria	Ilyonectria sp. OTU031 AN-2016	Soil	NAD(P)H	Nitrous oxide	Facultative anaerobic	Sodium nitrite
Fungi	KU556512.1	Ascomycota	Sordariomycetes	Hypocreales	Nectriaceae	Volutella	Volutella sp. OTU030 AN-2016	Soil	NAD(P)H	Nitrous oxide	Facultative anaerobic	Sodium nitrite
Fungi	KU556511.1	Ascomycota	Eurotiomycetes	Eurotiales	Trichocomaceae	Talaromyces	Talaromyces sp. OTU029 AN-2016	Soil	NAD(P)H	Nitrous oxide	Facultative anaerobic	Sodium nitrite
Fungi	KU556510.1	Ascomycota	Eurotiomycetes	Eurotiales	Trichocomaceae	Talaromyces	Talaromyces sp. OTU028 AN-2016	Soil	NAD(P)H	Nitrous oxide	Facultative anaerobic	Sodium nitrite
Fungi	KU556509.1	Ascomycota	Eurotiomycetes	Eurotiales	Aspergillaceae	Aspergillus	Aspergillus sp. OTU027 AN-2016	Soil	NAD(P)H	Nitrous oxide	Facultative anaerobic	Sodium nitrite
Fungi	KU556508.1	Ascomycota	Dothideomycetes	Pleosporales	Arthopyreniaceae	n/a	Arthopyreniaceae sp. OTU026 AN-2016	Soil	NAD(P)H	Nitrous oxide	Facultative anaerobic	Sodium nitrite
Fungi	KU556507.1	Ascomycota	Dothideomycetes	Pleosporales	Pleosporaceae	Alternaria	Alternaria sp. OTU025 AN-2016	Soil	NAD(P)H	Nitrous oxide	Facultative anaerobic	Sodium nitrite
Fungi	KU556506.1	Ascomycota	Sordariomycetes	Hypocreales	Bionectriaceae	Clonostachys	Clonostachys sp. OTU024 AN-2016	Soil	NAD(P)H	Nitrous oxide	Facultative anaerobic	Sodium nitrite
Fungi	KU556505.1	Ascomycota	Dothideomycetes	Pleosporales	Didymellaceae	Neoascochyta	Neoascochyta sp. OTU023 AN-2016	Soil	NAD(P)H	Nitrous oxide	Facultative anaerobic	Sodium nitrite
Fungi	KU556504.1	Ascomycota	Eurotiomycetes	Eurotiales	Aspergillaceae	Penicillium	Penicillium sp. OTU021 AN-2016	Soil	NAD(P)H	Nitrous oxide	Facultative anaerobic	Sodium nitrite
Fungi	KU556503.1	Ascomycota	Sordariomycetes	Hypocreales	Nectriaceae	Fusarium	Fusarium sp. OTU020 AN-2016	Soil	NAD(P)H	Nitrous oxide	Facultative anaerobic	Sodium nitrite
Fungi	KU556502.1	Ascomycota	Sordariomycetes	Hypocreales	Ophiocordycipitaceae	Tolypocladium	Tolypocladium sp. OTU019 AN-2016	Soil	NAD(P)H	Nitrous oxide	Facultative anaerobic	Sodium nitrite
Fungi	KU556501.1	Ascomycota	Leotiomycetes	Leotiomycetes incertae sedis	Pseudeurotiaceae	Pseudeurotium	Pseudeurotium sp. OTU018 AN-2016	Soil	NAD(P)H	Nitrous oxide	Facultative anaerobic	Sodium nitrite
Fungi	KU556500.1	Mucoromycota	Mucoromycetes	Mucorales	Mucoraceae	Mucor	Mucor sp. OTU017 AN-2016	Soil	NAD(P)H	Nitrous oxide	Facultative anaerobic	Sodium nitrite
Fungi	KU556499.1	Ascomycota	Leotiomycetes	Leotiomycetes incertae sedis	Pseudeurotiaceae	Pseudeurotium	Pseudeurotium sp. OTU016 AN-2016	Soil	NAD(P)H	Nitrous oxide	Facultative anaerobic	Sodium nitrite
Fungi	KU556498.1	Ascomycota	Leotiomycetes	Helotiales	Sclerotiniaceae	Botrytis	Botrytis sp. OTU013 AN-2016	Soil	NAD(P)H	Nitrous oxide	Facultative anaerobic	Sodium nitrite
Fungi	KU556497.1	Ascomycota	Eurotiomycetes	Eurotiales	Aspergillaceae	Penicillium	Penicillium sp. OTU011 AN-2016	Soil	NAD(P)H	Nitrous oxide	Facultative anaerobic	Sodium nitrite
Fungi	KU556496.1	Ascomycota	Eurotiomycetes	Eurotiales	Aspergillaceae	Penicillium	Penicillium sp. OTU010 AN-2016	Soil	NAD(P)H	Nitrous oxide	Facultative anaerobic	Sodium nitrite
Fungi	KU556495.1	Ascomycota	Eurotiomycetes	Eurotiales	Aspergillaceae	Penicillium	Penicillium sp. OTU009 AN-2016	Soil	NAD(P)H	Nitrous oxide	Facultative anaerobic	Sodium nitrite
Fungi	KU556494.1	Ascomycota	Eurotiomycetes	Eurotiales	Thermoascaceae	Paecilomyces	Byssochlamys sp. OTU008 AN-2016	Soil	NAD(P)H	Nitrous oxide	Facultative anaerobic	Sodium nitrite
Fungi	KU556493.1	Ascomycota	Sordariomycetes	Hypocreales	Nectriaceae	Fusarium	Fusarium sp. OTU007 AN-2016	Soil	NAD(P)H	Nitrous oxide	Facultative anaerobic	Sodium nitrite
Fungi	KU556492.1	Ascomycota	Sordariomycetes	Hypocreales	Ophiocordycipitaceae	Tolypocladium	Tolypocladium sp. OTU006 AN-2016	Soil	NAD(P)H	Nitrous oxide	Facultative anaerobic	Sodium nitrite
Fungi	KU556491.1	Ascomycota	Sordariomycetes	Hypocreales	Nectriaceae	Fusarium	Fusarium sp. OTU005 AN-2016	Soil	NAD(P)H	Nitrous oxide	Facultative anaerobic	Sodium nitrite
Fungi	KU556490.1	Ascomycota	Sordariomycetes	Hypocreales	Bionectriaceae	Clonostachys	Clonostachys sp. OTU004 AN-2016	Soil	NAD(P)H	Nitrous oxide	Facultative anaerobic	Sodium nitrite
Fungi	KU556489.1	Ascomycota	Sordariomycetes	Hypocreales	Hypocreaceae	Trichoderma	Trichoderma sp. OTU003 AN-2016	Soil	NAD(P)H	Nitrous oxide	Facultative anaerobic	Sodium nitrite
Fungi	KU556488.1	Ascomycota	Sordariomycetes	Hypocreales	Hypocreaceae	Trichoderma	Trichoderma sp. OTU002 AN-2016	Soil	NAD(P)H	Nitrous oxide	Facultative anaerobic	Sodium nitrite
Fungi	KU556487.1	Ascomycota	Sordariomycetes	Hypocreales	Bionectriaceae	Clonostachys	Clonostachys sp. OTU001 AN-2016	Soil	NAD(P)H	Nitrous oxide	Facultative anaerobic	Sodium nitrite
Fungi	KM889556.1	Mucoromycota	Mortierellomycetes	Mortierellales	Mortierellaceae	Mortierella	Uncultured Mortierella clone ITS_134	Farm soil	NAD(P)H	Nitrous oxide	Anaerobic	Sodium nitrate; sodium nitrite
Fungi	KM889555.1	Ascomycota	Sordariomycetes	Hypocreales	Nectriaceae	Fusarium	Uncultured Fusarium clone ITS_50	Farm soil	NAD(P)H	Nitrous oxide	Anaerobic	Sodium nitrate; sodium nitrite
Fungi	KM889554.1	Ascomycota	Sordariomycetes	Hypocreales	Hypocreaceae	Trichoderma	Uncultured Trichoderma clone ITS_H2	Farm soil	NAD(P)H	Nitrous oxide	Anaerobic	Sodium nitrate; sodium nitrite
Fungi	KM889553.1	Ascomycota	Sordariomycetes	Hypocreales	Nectriaceae	Fusarium	Uncultured Fusarium clone ITS_213	Farm soil	NAD(P)H	Nitrous oxide	Anaerobic	Sodium nitrate; sodium nitrite
Fungi	KM889552.1	Ascomycota	Sordariomycetes	Hypocreales	Nectriaceae	Fusarium	Uncultured Fusarium clone ITS_212	Farm soil	NAD(P)H	Nitrous oxide	Anaerobic	Sodium nitrate; sodium nitrite
Fungi	KM889551.1	Ascomycota	Sordariomycetes	Coniochaetales	Coniochaetaceae	Coniochaeta	Uncultured Coniochaeta clone ITS_211	Farm soil	NAD(P)H	Nitrous oxide	Anaerobic	Sodium nitrate; sodium nitrite
Fungi	KM889550.1	Mucoromycota	Mortierellomycetes	Mortierellales	Mortierellaceae	Mortierella	Uncultured Mortierella clone ITS_210	Farm soil	NAD(P)H	Nitrous oxide	Anaerobic	Sodium nitrate; sodium nitrite
Fungi	KM889549.1	Ascomycota	Sordariomycetes	Hypocreales	Nectriaceae	Fusarium	Uncultured Fusarium clone ITS_209	Farm soil	NAD(P)H	Nitrous oxide	Anaerobic	Sodium nitrate; sodium nitrite
Fungi	KM889548.1	Ascomycota	Sordariomycetes	Sordariales	Chaetomiaceae	Chaetomium	Uncultured Chaetomium clone ITS_205	Farm soil	NAD(P)H	Nitrous oxide	Anaerobic	Sodium nitrate; sodium nitrite
Fungi	KM889547.1	Ascomycota	Sordariomycetes	Hypocreales	Nectriaceae	Nectria	Uncultured Nectria clone ITS_195	Farm soil	NAD(P)H	Nitrous oxide	Anaerobic	Sodium nitrate; sodium nitrite
Fungi	KM889546.1	Ascomycota	Sordariomycetes	Hypocreales	Nectriaceae	Fusarium	Uncultured Fusarium clone ITS_194	Farm soil	NAD(P)H	Nitrous oxide	Anaerobic	Sodium nitrate; sodium nitrite
Fungi	KM889545.1	Ascomycota	Sordariomycetes	Hypocreales	Nectriaceae	Fusarium	Uncultured Fusarium clone ITS_192	Farm soil	NAD(P)H	Nitrous oxide	Anaerobic	Sodium nitrate; sodium nitrite
Fungi	KM889544.1	Ascomycota	Sordariomycetes	Hypocreales	Nectriaceae	Fusarium	Uncultured Fusarium clone ITS_185	Farm soil	NAD(P)H	Nitrous oxide	Anaerobic	Sodium nitrate; sodium nitrite
Fungi	KM889543.1	Ascomycota	Sordariomycetes	Hypocreales	Nectriaceae	Fusarium	Uncultured Fusarium clone ITS_184	Farm soil	NAD(P)H	Nitrous oxide	Anaerobic	Sodium nitrate; sodium nitrite
Fungi	KM889542.1	Ascomycota	Sordariomycetes	Hypocreales	Hypocreaceae	Trichoderma	Uncultured Trichoderma clone ITS_179	Farm soil	NAD(P)H	Nitrous oxide	Anaerobic	Sodium nitrate; sodium nitrite
Fungi	KM889541.1	Ascomycota	Sordariomycetes	Hypocreales	Nectriaceae	Fusarium	Uncultured Fusarium clone ITS_175	Farm soil	NAD(P)H	Nitrous oxide	Anaerobic	Sodium nitrate; sodium nitrite
Fungi	KM889540.1	Mucoromycota	Mortierellomycetes	Mortierellales	Mortierellaceae	Mortierella	Uncultured Mortierella clone ITS_149	Farm soil	NAD(P)H	Nitrous oxide	Anaerobic	Sodium nitrate; sodium nitrite
Fungi	KM889539.1	Ascomycota	Sordariomycetes	Hypocreales	Nectriaceae	Fusarium	Uncultured Fusarium clone ITS_142	Farm soil	NAD(P)H	Nitrous oxide	Anaerobic	Sodium nitrate; sodium nitrite
Fungi	KM889538.1	Ascomycota	Sordariomycetes	Hypocreales	Nectriaceae	Fusarium	Uncultured Fusarium clone ITS_141	Farm soil	NAD(P)H	Nitrous oxide	Anaerobic	Sodium nitrate; sodium nitrite
Fungi	KM889537.1	Ascomycota	Sordariomycetes	Hypocreales	Nectriaceae	Fusarium	Uncultured Fusarium clone ITS_138	Farm soil	NAD(P)H	Nitrous oxide	Anaerobic	Sodium nitrate; sodium nitrite
Fungi	KM889536.1	Ascomycota	Sordariomycetes	Hypocreales	Hypocreaceae	Trichoderma	Uncultured Trichoderma clone ITS_136	Farm soil	NAD(P)H	Nitrous oxide	Anaerobic	Sodium nitrate; sodium nitrite
Fungi	KM889535.1	Ascomycota	Sordariomycetes	Hypocreales	Hypocreaceae	Trichoderma	Uncultured Trichoderma clone ITS_112	Farm soil	NAD(P)H	Nitrous oxide	Anaerobic	Sodium nitrate; sodium nitrite
Fungi	KM889534.1	Ascomycota	Sordariomycetes	Hypocreales	Hypocreaceae	Trichoderma	Uncultured Trichoderma clone ITS_111	Farm soil	NAD(P)H	Nitrous oxide	Anaerobic	Sodium nitrate; sodium nitrite
Fungi	KM889533.1	Ascomycota	Sordariomycetes	Hypocreales	Nectriaceae	Fusarium	Uncultured Fusarium clone ITS_107	Farm soil	NAD(P)H	Nitrous oxide	Anaerobic	Sodium nitrate; sodium nitrite
Fungi	KM889532.1	Ascomycota	Sordariomycetes	Hypocreales	Nectriaceae	Fusarium	Uncultured Fusarium clone ITS_93	Farm soil	NAD(P)H	Nitrous oxide	Anaerobic	Sodium nitrate; sodium nitrite
Fungi	KM889531.1	Ascomycota	Sordariomycetes	Sordariales	Lasiosphaeriaceae	Podospora	Uncultured Podospora clone ITS_89	Farm soil	NAD(P)H	Nitrous oxide	Anaerobic	Sodium nitrate; sodium nitrite
Fungi	KM889530.1	Mucoromycota	Mortierellomycetes	Mortierellales	Mortierellaceae	Mortierella	Uncultured Mortierella clone ITS_75	Farm soil	NAD(P)H	Nitrous oxide	Anaerobic	Sodium nitrate; sodium nitrite
Fungi	KM889529.1	Ascomycota	Sordariomycetes	Hypocreales	Nectriaceae	Fusarium	Uncultured Fusarium clone ITS_67	Farm soil	NAD(P)H	Nitrous oxide	Anaerobic	Sodium nitrate; sodium nitrite
Fungi	KM889528.1	Ascomycota	Sordariomycetes	Hypocreales	Nectriaceae	Fusarium	Uncultured Fusarium clone ITS_63	Farm soil	NAD(P)H	Nitrous oxide	Anaerobic	Sodium nitrate; sodium nitrite
Fungi	KM889527.1	Ascomycota	Sordariomycetes	Sordariales	Chaetomiaceae	Chaetomium	Uncultured Chaetomium clone ITS_48	Farm soil	NAD(P)H	Nitrous oxide	Anaerobic	Sodium nitrate; sodium nitrite
Fungi	AB831233.1	Ascomycota	Sordariomycetes	Hypocreales	Nectriaceae	Fusarium	Uncultured Fusarium isolate RS-9	Agricultural soil	NAD(P)H	Nitrous oxide	Facultative anaerobic	Sodium nitrite
Fungi	AB831232.1	Ascomycota	Sordariomycetes	Hypocreales	Nectriaceae	Fusarium	Uncultured Fusarium isolate RS-8	Agricultural soil	NAD(P)H	Nitrous oxide	Facultative anaerobic	Sodium nitrite
Fungi	AB831229.1	Ascomycota	Sordariomycetes	Hypocreales	Nectriaceae	Fusarium	Uncultured Fusarium isolate RS-5	Agricultural soil	NAD(P)H	Nitrous oxide	Facultative anaerobic	Sodium nitrite
Fungi	AB831225.1	Ascomycota	Sordariomycetes	Hypocreales	Nectriaceae	Fusarium	Uncultured Fusarium isolate NF-4	Agricultural soil	NAD(P)H	Nitrous oxide	Facultative anaerobic	Sodium nitrite
Fungi	AB831224.1	Ascomycota	Sordariomycetes	Hypocreales	Nectriaceae	Fusarium	Uncultured Fusarium isolate NF-3	Agricultural soil	NAD(P)H	Nitrous oxide	Facultative anaerobic	Sodium nitrite
Fungi	AB831211.1	Ascomycota	Sordariomycetes	Hypocreales	Nectriaceae	Fusarium	Uncultured Fusarium isolate COF-9	Agricultural soil	NAD(P)H	Nitrous oxide	Facultative anaerobic	Sodium nitrite
Fungi	AB831210.1	Ascomycota	Sordariomycetes	Hypocreales	Nectriaceae	Fusarium	Uncultured Fusarium isolate COF-8	Agricultural soil	NAD(P)H	Nitrous oxide	Facultative anaerobic	Sodium nitrite
Fungi	AB831208.1	Ascomycota	Sordariomycetes	Hypocreales	Nectriaceae	Fusarium	Uncultured Fusarium isolate COF-6	Agricultural soil	NAD(P)H	Nitrous oxide	Facultative anaerobic	Sodium nitrite
Fungi	AB831207.1	Ascomycota	Sordariomycetes	Hypocreales	Nectriaceae	Fusarium	Uncultured Fusarium isolate COF-5	Agricultural soil	NAD(P)H	Nitrous oxide	Facultative anaerobic	Sodium nitrite
Fungi	AB831204.1	Ascomycota	Sordariomycetes	Hypocreales	Nectriaceae	Fusarium	Uncultured Fusarium isolate COF-20	Agricultural soil	NAD(P)H	Nitrous oxide	Facultative anaerobic	Sodium nitrite
Fungi	AB831203.1	Ascomycota	Sordariomycetes	Hypocreales	Nectriaceae	Fusarium	Uncultured Fusarium isolate COF-2	Agricultural soil	NAD(P)H	Nitrous oxide	Facultative anaerobic	Sodium nitrite
Fungi	AB831202.1	Ascomycota	Sordariomycetes	Hypocreales	Nectriaceae	Fusarium	Uncultured Fusarium isolate COF-19	Agricultural soil	NAD(P)H	Nitrous oxide	Facultative anaerobic	Sodium nitrite
Fungi	AB831201.1	Ascomycota	Sordariomycetes	Hypocreales	Nectriaceae	Fusarium	Uncultured Fusarium isolate COF-18	Agricultural soil	NAD(P)H	Nitrous oxide	Facultative anaerobic	Sodium nitrite
Fungi	AB831200.1	Ascomycota	Sordariomycetes	Hypocreales	Nectriaceae	Fusarium	Uncultured Fusarium isolate COF-17	Agricultural soil	NAD(P)H	Nitrous oxide	Facultative anaerobic	Sodium nitrite
Fungi	AB831196.1	Ascomycota	Sordariomycetes	Hypocreales	Nectriaceae	Fusarium	Uncultured Fusarium isolate COF-13	Agricultural soil	NAD(P)H	Nitrous oxide	Facultative anaerobic	Sodium nitrite
Fungi	AB831195.1	Ascomycota	Sordariomycetes	Hypocreales	Nectriaceae	Fusarium	Uncultured Fusarium isolate COF-12	Agricultural soil	NAD(P)H	Nitrous oxide	Facultative anaerobic	Sodium nitrite
Fungi	AB831194.1	Ascomycota	Sordariomycetes	Hypocreales	Nectriaceae	Fusarium	Uncultured Fusarium isolate COF-11	Agricultural soil	NAD(P)H	Nitrous oxide	Facultative anaerobic	Sodium nitrite
Fungi	AB831193.1	Ascomycota	Sordariomycetes	Hypocreales	Nectriaceae	Fusarium	Uncultured Fusarium isolate COF-10	Agricultural soil	NAD(P)H	Nitrous oxide	Facultative anaerobic	Sodium nitrite
Fungi	AB831231.1	Ascomycota	Sordariomycetes	Hypocreales	Hypocreaceae	Gibellulopsis	Uncultured Gibellulopsis isolate RS-7	Agricultural soil	NAD(P)H	Nitrous oxide	Facultative anaerobic	Sodium nitrite
Fungi	AB831230.1	Ascomycota	Eurotiomycetes	Eurotiales	Aspergillaceae	Penicillium	Uncultured Penicillium isolate RS-6	Agricultural soil	NAD(P)H	Nitrous oxide	Facultative anaerobic	Sodium nitrite
Fungi	AB831228.1	Ascomycota	Sordariomycetes	Hypocreales	Bionectriaceae	Bionectria	Uncultured Bionectria isolate RS-3	Agricultural soil	NAD(P)H	Nitrous oxide	Facultative anaerobic	Sodium nitrite
Fungi	AB831227.1	Ascomycota	Eurotiomycetes	Eurotiales	Aspergillaceae	Aspergillus	Uncultured Aspergillus isolate RS-1	Agricultural soil	NAD(P)H	Nitrous oxide	Facultative anaerobic	Sodium nitrite
Fungi	AB831226.1	Oomycota	n/a	Pythiales	n/a	n/a	Uncultured Pythium isolate NF-5	Agricultural soil	NAD(P)H	Nitrous oxide	Facultative anaerobic	Sodium nitrite
Fungi	AB831223.1	Mucoromycota	Mucoromycetes	Mucorales	Cunninghamellaceae	Cunninghamella	Uncultured Cunninghamella isolate NF-2	Agricultural soil	NAD(P)H	Nitrous oxide	Facultative anaerobic	Sodium nitrite
Fungi	AB831222.1	n/a	n/a	n/a	n/a	n/a	Uncultured fungus isolate DGGE Band N	Agricultural soil	NAD(P)H	Nitrous oxide	Facultative anaerobic	Sodium nitrite
Fungi	AB831221.1	n/a	n/a	n/a	n/a	n/a	Uncultured fungus isolate DGGE Band M	Agricultural soil	NAD(P)H	Nitrous oxide	Facultative anaerobic	Sodium nitrite
Fungi	AB831220.1	n/a	n/a	n/a	n/a	n/a	Uncultured fungus isolate DGGE Band L	Agricultural soil	NAD(P)H	Nitrous oxide	Facultative anaerobic	Sodium nitrite
Fungi	AB831219.1	n/a	n/a	n/a	n/a	n/a	Uncultured fungus isolate DGGE Band K	Agricultural soil	NAD(P)H	Nitrous oxide	Facultative anaerobic	Sodium nitrite
Fungi	AB831218.1	n/a	n/a	n/a	n/a	n/a	Uncultured fungus isolate DGGE Band J	Agricultural soil	NAD(P)H	Nitrous oxide	Facultative anaerobic	Sodium nitrite
Fungi	AB831217.1	n/a	n/a	n/a	n/a	n/a	Uncultured fungus isolate DGGE Band I	Agricultural soil	NAD(P)H	Nitrous oxide	Facultative anaerobic	Sodium nitrite
Fungi	AB831216.1	n/a	n/a	n/a	n/a	n/a	Uncultured fungus isolate DGGE Band H	Agricultural soil	NAD(P)H	Nitrous oxide	Facultative anaerobic	Sodium nitrite
Fungi	AB831215.1	n/a	n/a	n/a	n/a	n/a	Uncultured fungus isolate DGGE Band G	Agricultural soil	NAD(P)H	Nitrous oxide	Facultative anaerobic	Sodium nitrite
Fungi	AB831214.1	n/a	n/a	n/a	n/a	n/a	Uncultured fungus isolate DGGE Band F	Agricultural soil	NAD(P)H	Nitrous oxide	Facultative anaerobic	Sodium nitrite
Fungi	AB831213.1	n/a	n/a	n/a	n/a	n/a	Uncultured fungus isolate DGGE Band E	Agricultural soil	NAD(P)H	Nitrous oxide	Facultative anaerobic	Sodium nitrite
Fungi	AB831212.1	n/a	n/a	n/a	n/a	n/a	Uncultured fungus isolate DGGE Band D	Agricultural soil	NAD(P)H	Nitrous oxide	Facultative anaerobic	Sodium nitrite
Fungi	AB831209.1	Mucoromycota	Mucoromycetes	Mucorales	Mucorineae	Mucoraceae	Uncultured Rhizomucor isolate COF-7	Agricultural soil	NAD(P)H	Nitrous oxide	Facultative anaerobic	Sodium nitrite
Fungi	AB831206.1	Mucoromycota	Mucoromycetes	Mucorales	Mucorineae	Mucor	Uncultured Mucor isolate COF-4	Agricultural soil	NAD(P)H	Nitrous oxide	Facultative anaerobic	Sodium nitrite
Fungi	AB831205.1	Mucoromycota	Mucoromycetes	Mucorales	Mucorineae	Actinomucor	Uncultured Actinomucor isolate COF-3	Agricultural soil	NAD(P)H	Nitrous oxide	Facultative anaerobic	Sodium nitrite
Fungi	AB831199.1	Ascomycota	Sordariomycetes	Hypocreales	Bionectriaceae	Bionectria	Uncultured Bionectria isolate COF-16	Agricultural soil	NAD(P)H	Nitrous oxide	Facultative anaerobic	Sodium nitrite
Fungi	AB831198.1	Ascomycota	Sordariomycetes	Hypocreales	Nectriaceae	Nectria	Uncultured Nectria isolate: COF-15	Agricultural soil	NAD(P)H	Nitrous oxide	Facultative anaerobic	Sodium nitrite
Fungi	AB831197.1	Ascomycota	Sordariomycetes	Hypocreales	Nectriaceae	Nectria	Uncultured Nectria isolate COF-14	Agricultural soil	NAD(P)H	Nitrous oxide	Facultative anaerobic	Sodium nitrite
Fungi	AB831192.1	Ascomycota	Eurotiomycetes	Eurotiales	Aspergillaceae	Penicillium	Uncultured Penicillium isolate COF-1	Agricultural soil	NAD(P)H	Nitrous oxide	Facultative anaerobic	Sodium nitrite
Fungi	AB831191.1	n/a	n/a	n/a	n/a	n/a	Uncultured fungus isolate DGGE Band C	Agricultural soil	NAD(P)H	Nitrous oxide	Facultative anaerobic	Sodium nitrite
Fungi	AB831190.1	n/a	n/a	n/a	n/a	n/a	Uncultured fungus isolate DGGE Band B	Agricultural soil	NAD(P)H	Nitrous oxide	Facultative anaerobic	Sodium nitrite
Fungi	AB831189.1	n/a	n/a	n/a	n/a	n/a	Uncultured fungus isolate DGGE Band A	Agricultural soil	NAD(P)H	Nitrous oxide	Facultative anaerobic	Sodium nitrite

## Sheet: HN-AD
Organism	Accesion Number	Phylum	Class	Order	Family	Genus	Microorganism	Isolation source	Electron donor/Energy Source	Final product	Respiration/Fermentative Growth	Electron acceptor
Bacteria	MF155554.1	Proteobacteria	Betaproteobacteria	Rhodocyclales	Zoogloeaceae	Thauera	Thauera sp. strain SND5	Anoxic tank of the Integrated Validation Plant: Water Reclamation Plant	Ammonium sulfate (NH4)2SO4	Hydroxylamine, Nitrogen	Aerobic	Oxygen; Polyhydroxybutyrate (PHB
Bacteria	KU353678.1	Proteobacteria	Gammaproteobacteria	Enterobacterales	Enterobacteriaceae	Klebsiella	Klebsiella pneumoniae strain gt-1	Human feces	Ammonium ion	Nitrate	Aerobic	Oxygen; Glucose
Bacteria	KU353679.1	Proteobacteria	Gammaproteobacteria	Enterobacterales	Enterobacteriaceae	Klebsiella	Klebsiella pneumoniae strain gt-2	Human feces	Ammonium ion	Nitrate	Aerobic	Oxygen; Glucose
Bacteria	KU353680.1	Proteobacteria	Gammaproteobacteria	Enterobacterales	Enterobacteriaceae	Klebsiella	Klebsiella pneumoniae strain gt-3	Human feces	Ammonium ion	Nitrate	Aerobic	Oxygen; Glucose
Bacteria	KU353681.1	Proteobacteria	Gammaproteobacteria	Enterobacterales	Enterobacteriaceae	Klebsiella	Klebsiella pneumoniae strain ps-1	Honeysuckle	Ammonium ion	Nitrate	Aerobic	Oxygen; Glucose
Bacteria	KU353682.1	Proteobacteria	Gammaproteobacteria	Enterobacterales	Enterobacteriaceae	Klebsiella	Klebsiella pneumoniae strain ps-2	Honeysuckle	Ammonium ion	Nitrate	Aerobic	Oxygen; Glucose
Bacteria	KU353683.1	Proteobacteria	Gammaproteobacteria	Enterobacterales	Enterobacteriaceae	Klebsiella	Enterobacter aerogenes strain ps-3	Honeysuckle	Ammonium ion	Nitrate	Aerobic	Oxygen; Glucose
Bacteria	KU353684.1	Proteobacteria	Gammaproteobacteria	Enterobacterales	Enterobacteriaceae	Klebsiella	Enterobacter cloacae strain ps-4	Honeysuckle	Ammonium ion	Nitrate	Aerobic	Oxygen; Glucose
Bacteria	KU353685.1	Proteobacteria	Gammaproteobacteria	Enterobacterales	Enterobacteriaceae	Klebsiella	Enterobacter cloacae strain ps-5	Honeysuckle	Ammonium ion	Nitrate	Aerobic	Oxygen; Glucose
Bacteria	KU353686.1	Proteobacteria	Gammaproteobacteria	Enterobacterales	Enterobacteriaceae	Klebsiella	Klebsiella pneumoniae strain sd-1	Sludge	Ammonium ion	Nitrate	Aerobic	Oxygen; Glucose
Bacteria	KU353687.1	Proteobacteria	Gammaproteobacteria	Enterobacterales	Enterobacteriaceae	Klebsiella	Kebsiella pneumoniae strain sd-2	Sludge	Ammonium ion	Nitrate	Aerobic	Oxygen; Glucose
Bacteria	KU353688.1	Proteobacteria	Gammaproteobacteria	Enterobacterales	Enterobacteriaceae	Klebsiella	Klebsiella pneumoniae strain sd-3	Sludge	Ammonium ion	Nitrate	Aerobic	Oxygen; Glucose
Bacteria	KU353689.1	Proteobacteria	Gammaproteobacteria	Enterobacterales	Enterobacteriaceae	Klebsiella	Enterobacter aerogenes strain sd-4	Sludge	Ammonium ion	Nitrate	Aerobic	Oxygen; Glucose
Bacteria	KU353690.1	Proteobacteria	Gammaproteobacteria	Enterobacterales	Enterobacteriaceae	Klebsiella	Klebsiella pneumoniae strain sw-1	Sewage	Ammonium ion	Nitrate	Aerobic	Oxygen; Glucose
Bacteria	KU353691.1	Proteobacteria	Gammaproteobacteria	Enterobacterales	Enterobacteriaceae	Klebsiella	Klebsiella pneumoniae strain sw-2	Sewage	Ammonium ion	Nitrate	Aerobic	Oxygen; Glucose
Bacteria	KU353692.1	Proteobacteria	Gammaproteobacteria	Enterobacterales	Enterobacteriaceae	Klebsiella	Comamonas aquatica strain sw-3	Sewage	Ammonium ion	Nitrate	Aerobic	Oxygen; Glucose
Bacteria	JX680326.1	Proteobacteria	Gammaproteobacteria	Enterobacterales	Enterobacteriaceae	Klebsiella	Klebsiella pneumoniae strain CF-S9	Wastewater	Ammonium ion	Nitrate, Nitrite, Hydroxylamine	Aerobic	Oxygen; Acetamide
Bacteria	FJ151628.1	Proteobacteria	Gammaproteobacteria	Pseudomonadales	Moraxellaceae	Acinetobacter	Acinetobacter calcoaceticus strain HNR	Membrane Bioreactor (MBR)	Ammonium ion	Hydroxylamine, Nitrate, Nitrite	Aerobic	Oxygen; Glucose
Bacteria	FJ746575.1	Proteobacteria	Gammaproteobacteria	Alteromonadales	Alteromonadaceae	Marinobacter	Marinobacter sp. H96B3	Marine aquaculture system	Ammonium ion	Nitrite	Aerobic	Oxygen; sodium succinate
Bacteria	n/a	Proteobacteria	Gammaproteobacteria	Pseudomonadales	Pseudomonadaceae	Pseudomonas	Pseudomonas fluorescens wsw-1001	Songhua River	Ammonium sulfate (NH4)2SO4	Nitrite	Aerobic	Oxygen; Various organic compounds: NR, arginine dihydrolase, cytochrome oxidase, glucose fermentation, d-glucose, d-mannose, N-acetyl-glucosamine, potassium gluconate, capric acid, malic acid and trisodium citrate
Bacteria	KP410741.1	Proteobacteria	Gammaproteobacteria	Pseudomonadales	Pseudomonadaceae	Pseudomonas	Pseudomonas tolaasii strain Y-11	Long-term flooded paddy soil	Ammonium sulfate (NH4)2SO4	Nitrate and nitrite were not detected.	Aerobic	Oxygen; Glucose
Bacteria	HM486420.1	Actinobacteria	n/a	Micrococcales	Microbacteriaceae	Microbacterium	Microbacterium sp. SFA13	Songhua River	Ammonium sulfate (NH4)2SO4	Hydroxylamine, Nitrite, Nitrate	Aerobic	Oxygen; Sodium acetate
Bacteria	JX867369.1	Proteobacteria	Gammaproteobacteria	Pseudomonadales	Moraxellaceae	Acinetobacter	Acinetobacter sp. Y1	Activated sludge of a coking wastewater treatment plant	Ammonium sulfate (NH4)2SO4	Hydroxylamine, Nitrite, Nitrate	Aerobic	Oxygen; sodium pyruvate, sodium citrate and sodium acetate
Bacteria	JN635497.1	Firmicutes	Bacilli	Bacillales	Bacillaceae	Bacillus	Bacillus sp. L7(2011)	Biofilm from a wastewater treatment system	Ammonium chloride (NH4Cl) plus hydroxylamine	Nitrite, Nitrate	Aerobic	Oxygen; Sodium succinate and glucose
Bacteria	FJ151630.1	Proteobacteria	Gammaproteobacteria	Enterobacterales	Morganellaceae	Providencia	Providencia rettgeri strain YL	Membrane Bioreactor (MBR)	Ammonium chloride (NH4Cl)	Nitrite, Nitrate	Aerobic	Oxygen; Glucose
Bacteria	FJ639330.1	Proteobacteria	Alphaproteobacteria	Rhizobiales	Rhizobiaceae	Agrobacterium	Agrobacterium tumefaciens strain LAD9	Activated sludge	Ammonium chloride (NH4Cl)	Nitrite, Nitrate	Aerobic	Oxygen; Sodium succinate
Bacteria	FJ639331.1	Proteobacteria	Betaproteobacteria	Burkholderiales	Alcaligenaceae	Achromobacter	Achromobacter xylosoxidans strain GAD3	Activated sludge	Ammonium chloride (NH4Cl)	Nitrite, Nitrate	Aerobic	Oxygen; Sodium succinate
Bacteria	FJ639332.1	Proteobacteria	Betaproteobacteria	Burkholderiales	Comamonadaceae	Comamonas	Comamonas testosteroni strain GAD4	Activated sludge	Ammonium chloride (NH4Cl)	Nitrite, Nitrate	Aerobic	Oxygen; Sodium succinate
Bacteria	HQ123621.1	Actinobacteria	n/a	Corynebacteriales	Nocardiaceae	Rhodococcus	Rhodococcus sp. CPZ24	Swine waste water	Ammonium chloride (NH4Cl)	Nitrite, Nitrate	Aerobic	Oxygen; n/a
Bacteria	GU289396.1	Proteobacteria	Gammaproteobacteria	Pseudomonadales	Pseudomonadaceae	Pseudomonas	Pseudomonas stutzeri strain D6	n/a	Ammonium sulfate (NH4)2SO4	Nitrite, Nitrate	Aerobic	Oxygen; Sodium acetate, glucose, citrate, and succinate
Bacteria	FJ869912.1	Proteobacteria	Gammaproteobacteria	Pseudomonadales	Pseudomonadaceae	Pseudomonas	Pseudomonas stutzeri strain P3	Piggery wastewater	Ammonium sulfate (NH4)2SO4	Nitrite, Nitrate	Aerobic	Oxygen, Sodium succinate
Bacteria	KJ623740.1	Proteobacteria	Gammaproteobacteria	Pseudomonadales	Moraxellaceae	Acinetobacter	Acinetobacter junii strain YB	Laboratory-scale sequencing batch reactor	Ammonium sulfate (NH4)2SO4	Hydroxylamine, Nitrate, Nitrite	Aerobic	Oxygen; Succinate and acetate
Bacteria	KJ765710.1	Proteobacteria	Gammaproteobacteria	Pseudomonadales	Pseudomonadaceae	Pseudomonas	Pseudomonas putida strain YH	Laboratory-scale sequencing batch reactor	Ammonium sulfate (NH4)2SO4	Hydroxylamine, Nitrate, Nitrite	Aerobic	Oxygen; Succinate and acetate
Bacteria	KJ765709.1	Proteobacteria	Gammaproteobacteria	Pseudomonadales	Pseudomonadaceae	Pseudomonas	Pseudomonas aeruginosa strain YL	Laboratory-scale sequencing batch reactor	Ammonium sulfate (NH4)2SO4	Hydroxylamine, Nitrate, Nitrite	Aerobic	Oxygen; Succinate and acetate
Bacteria	FJ842653.1	Proteobacteria	Betaproteobacteria	Burkholderiales	Alcaligenaceae	Alcaligenes	Alcaligenes sp. enrichment culture clone DBTC	Coastal aquaculture system	Ammonia	Nitrite	Aerobic	Oxygen; Ammonium acetate
Bacteria	GQ214401.1	Proteobacteria	Betaproteobacteria	Burkholderiales	Alcaligenaceae	Alcaligenes	Alcaligenes sp. DBTD	Coastal aquaculture system	Ammonia	Nitrite	Aerobic	Oxygen; Ammonium acetate
Bacteria	FJ842652.1	Proteobacteria	Betaproteobacteria	Burkholderiales	Alcaligenaceae	Alcaligenes	Alcaligenes sp. enrichment culture clone DBTE	Coastal aquaculture system	Ammonia	Nitrite	Aerobic	Oxygen; Ammonium acetate
Bacteria	GQ214397.1	Proteobacteria	Betaproteobacteria	Burkholderiales	Alcaligenaceae	Achromobacter	Achromobacter sp. N1DBT	Coastal aquaculture system	Ammonia	Nitrite	Aerobic	Oxygen; Ammonium acetate
Bacteria	n/a	Proteobacteria	Betaproteobacteria	Burkholderiales	Alcaligenaceae	Alcaligenes	Alcaligenes faecalis No. 4	Sewage sludge	Hydroxylamine, nitrite, and nitrate	Nitrite	Aerobic	Oxygen; Sodium citrate, Sodium acetate, glucose, sucrose, fructose and methanol
Bacteria	FJ151629.1	Proteobacteria	Betaproteobacteria	Burkholderiales	Alcaligenaceae	Alcaligenes	Alcaligenes faecalis strain NR	Membrane bioreactor	Ammonium	Hydroxylamine, Nitrate, Nitrite	Aerobic	Oxygen, Glucose
Bacteria	KU095853.1	Proteobacteria	Gammaproteobacteria	Alteromonadales	Alteromonadaceae	Marinobacter	Marinobacter sp. NNA5	Recycling agriculture system	Ammonium sulfate (NH4)2SO4	n/a	Aerobic	Oxygen; Sodium succinate
Bacteria	JQ328185.1	n/a	n/a	n/a	n/a	n/a	Bacterium LYM	Sea mud	Ammonium chloride	Hydroxylamine, Nitrate, Nitrite	Aerobic	Oxygen; Sodium lactate
Bacteria	KC422446.1	Proteobacteria	Gammaproteobacteria	Pseudomonadales	Moraxellaceae	Acinetobacter	Acinetobacter sp. CGMCC 6052	Wastewater treatment plant	Ammonium chloride	Hydroxylamine, Nitrate, Nitrite	Aerobic	Oxygen; Sodium acetate
Bacteria	AY954288.1	Proteobacteria	Gammaproteobacteria	Pseudomonadales	Pseudomonadaceae	Pseudomonas	Pseudomonas sp. SKU	Wastewater treatment plant	Ammonium chloride	Hydroxylamine, Nitrate, Nitrite	Aerobic	Oxygen; Sodium acetate
Bacteria	EU620679.2	Proteobacteria	Gammaproteobacteria	Pseudomonadales	Pseudomonadaceae	Pseudomonas	Pseudomonas sp. HY-14	Wastewater treatment plant	Ammonium chloride	Hydroxylamine, Nitrate, Nitrite	Aerobic	Oxygen; Sodium acetate
Bacteria	CP000267.1	Proteobacteria	Betaproteobacteria	Burkholderiales	Comamonadaceae	Rhodoferax	Rhodoferax ferrireducens T118	Wastewater treatment plant	Ammonium chloride	Hydroxylamine, Nitrate, Nitrite	Aerobic	Oxygen; Sodium acetate
Bacteria	NR_028712.1	Proteobacteria	Betaproteobacteria	Burkholderiales	Comamonadaceae	Simplicispira	Simplicispira psychrophila strain CA 1	Wastewater treatment plant	Ammonium chloride	Hydroxylamine, Nitrate, Nitrite	Aerobic	Oxygen; Sodium acetate
Bacteria	AF523053.1	Proteobacteria	Betaproteobacteria	Burkholderiales	Comamonadaceae	n/a	Uncultured Comamonadaceae bacterium clone B-23	Wastewater treatment plant	Ammonium chloride	Hydroxylamine, Nitrate, Nitrite	Aerobic	Oxygen; Sodium acetate
Bacteria	EU337122.1	Proteobacteria	Betaproteobacteria	Burkholderiales	Comamonadaceae	Comamonas	Comamonas denitrificans strain 2B7	Wastewater treatment plant	Ammonium chloride	Hydroxylamine, Nitrate, Nitrite	Aerobic	Oxygen; Sodium acetate
Bacteria	HQ183874.1	Proteobacteria	Betaproteobacteria	Rhodocyclales	Zoogloeaceae	Thauera	Uncultured Thauera sp. clone De168	Wastewater treatment plant	Ammonium chloride	Hydroxylamine, Nitrate, Nitrite	Aerobic	Oxygen; Sodium acetate
Bacteria	HQ132455.1	Proteobacteria	Betaproteobacteria	Rhodocyclales	Zoogloeaceae	Thauera	Uncultured Thauera sp. clone S-123	Wastewater treatment plant	Ammonium chloride	Hydroxylamine, Nitrate, Nitrite	Aerobic	Oxygen; Sodium acetate
Bacteria	FJ542859.1	Proteobacteria	Alphaproteobacteria	Rhodobacterales	Rhodobacteraceae	Rhodobacter	Uncultured Rhodobacter sp. clone A05-08G	Wastewater treatment plant	Ammonium chloride	Hydroxylamine, Nitrate, Nitrite	Aerobic	Oxygen; Sodium acetate
Bacteria	FP565809.1	Firmicutes	Clostridia	Clostridiales	Peptostreptococcaceae	Peptoclostridium	Clostridium sticklandii str. DSM 519	Wastewater treatment plant	Ammonium chloride	Hydroxylamine, Nitrate, Nitrite	Aerobic	Oxygen; Sodium acetate
Bacteria	CP002345.1	Bacteroidetes	Bacteroidia	Bacteroidales	Paludibacteraceae	Paludibacter	Paludibacter propionicigenes WB4	Wastewater treatment plant	Ammonium chloride	Hydroxylamine, Nitrate, Nitrite	Aerobic	Oxygen; Sodium acetate
Bacteria	GU560170.1	Bacteroidetes	Cytophagia	Cytophagales	Cytophagaceae	Leadbetterella	Uncultured Leadbetterella sp. clone W4S69	Wastewater treatment plant	Ammonium chloride	Hydroxylamine, Nitrate, Nitrite	Aerobic	Oxygen; Sodium acetate
Bacteria	KF751764.1	Bacteroidetes	Flavobacteriia	Flavobacteriales	Weeksellaceae	Chryseobacterium	Chryseobacterium sp. R31	Slaughterhouse wastewater	Ammonium chloride	Hydroxylamine, Nitrate, Nitrite	Aerobic	Oxygen; Glucose, sodium succinate, sodium acetate, trisodium citrate
Bacteria	AY996989.1	Proteobacteria	Betaproteobacteria	Burkholderiales	Comamonadaceae	Diaphorobacter	Diaphorobacter nitroreducens strain HPC805	Activated biomass surviving on wastewater laden with dyes and nitro-substituted chemicals	Ammonium	Hydroxylamine, Nitrate, Nitrite	Aerobic	Oxygen; Acetate
Bacteria	AY996993.1	Proteobacteria	Betaproteobacteria	Burkholderiales	Comamonadaceae	Diaphorobacter	Diaphorobacter HPC815	Activated biomass surviving on wastewater laden with dyes and nitro-substituted chemicals	Ammonium	Hydroxylamine, Nitrate, Nitrite	Aerobic	Oxygen; Acetate
Bacteria	AY996996.1	Proteobacteria	Betaproteobacteria	Burkholderiales	Comamonadaceae	Diaphorobacter	Diaphorobacter nitroreducens strain HPC820	Activated biomass surviving on wastewater laden with dyes and nitro-substituted chemicals	Ammonium	Hydroxylamine, Nitrate, Nitrite	Aerobic	Oxygen; Acetate
Bacteria	AY996997.1	Proteobacteria	Betaproteobacteria	Burkholderiales	Comamonadaceae	Diaphorobacter	Diaphorobacter sp. HPC821	Activated biomass surviving on wastewater laden with dyes and nitro-substituted chemicals	Ammonium	Hydroxylamine, Nitrate, Nitrite	Aerobic	Oxygen; Acetate
Bacteria	DQ131848.1	Proteobacteria	Betaproteobacteria	Burkholderiales	Comamonadaceae	Diaphorobacter	Diaphorobacter sp. HPC834	Activated biomass surviving on wastewater laden with dyes and nitro-substituted chemicals	Ammonium	Hydroxylamine, Nitrate, Nitrite	Aerobic	Oxygen; Acetate
Bacteria	AY997013.1	Proteobacteria	Betaproteobacteria	Burkholderiales	Comamonadaceae	Diaphorobacter	Diaphorobacter sp. HPC847	Activated biomass surviving on wastewater laden with dyes and nitro-substituted chemicals	Ammonium	Hydroxylamine, Nitrate, Nitrite	Aerobic	Oxygen; Acetate
Bacteria	DQ131850.1	Proteobacteria	Betaproteobacteria	Burkholderiales	Comamonadaceae	Diaphorobacter	Diaphorobacter nitroreducens strain HPC848	Activated biomass surviving on wastewater laden with dyes and nitro-substituted chemicals	Ammonium	Hydroxylamine, Nitrate, Nitrite	Aerobic	Oxygen; Acetate
Bacteria	DQ131852.1	Proteobacteria	Betaproteobacteria	Burkholderiales	Comamonadaceae	Diaphorobacter	Diaphorobacter sp. HPC856	Activated biomass surviving on wastewater laden with dyes and nitro-substituted chemicals	Ammonium	Hydroxylamine, Nitrate, Nitrite	Aerobic	Oxygen; Acetate
Bacteria	JF703286.1	Proteobacteria	Betaproteobacteria	Burkholderiales	Alcaligenaceae	Achromobacter	Achromobacter xylosoxidans strain S18	Slaughterhouse wastewater	Ammonium chloride	Hydroxylamine, Nitrate, Nitrite	Aerobic	Oxygen; Glucose
Bacteria	n/a	Proteobacteria	Gammaproteobacteria	Enterobacterales	Morganellaceae	Proteus	Proteus mirabilis strain V7	Seawater from coastal zon	Ammonium sulfate (NH4)2SO4	Hydroxylamine, Nitrate, Nitrite	Aerobic	Oxygen; Synthetic succinate
Bacteria	KC794741.1	Proteobacteria	Gammaproteobacteria	Pseudomonadales	Pseudomonadaceae	Pseudomonas	Pseudomonas stutzeri strain KTB	Biological aerated filter conducted in the West Sewage Treatment Plant	Ammonium chloride	Hydroxylamine, Nitrite	Aerobic	Oxygen; Succinate
Bacteria	MF461048.1	Proteobacteria	Gammaproteobacteria	Enterobacterales	Enterobacteriaceae	Klebsiella	Klebsiella sp. strain TN-10	Wastewater	Ammonium sulfate ((NH4)2SO4)	Nitrate	Aerobic	Oxygen, Sodium pyruvate
Bacteria	AY787805.1	Firmicutes	Bacilli	Bacillales	Bacillaceae	Bacillus	Bacillus sp. LY	Wastewater treatment plant membrane bioreactor (MBR) system	Ammonium chloride (NH4Cl) , Sodium nitrite (NaNO2), Sodium nitrate (NaNO3)	Hydroxylamine Nitrite, Nitrate	Aerobic	Oxygen; Glucose
Bacteria	MN165426.1	Proteobacteria	Gammaproteobacteria	Pseudomonadales	Moraxellaceae	Acinetobacter	Acinetobacter sp. strain ND7	Activated sludge collected from a wastewater treatment plant (WWTP)	Ammonium chloride (NH4Cl)	Nitrate	Aerobic	Oxygen, Sodium Acetate
Bacteria	MF236108	Proteobacteria	Alphaproteobacteria	Rhizobiales	Brucellaceae	Ochrobactrum	Ochrobactrum anthropic LJ81	Activated sludge collected from a wastewater treatment plant (WWTP)	Ammonium chloride (NH4Cl) , Sodium nitrite (NaNO2)	Nitrate	Aerobic	Oxygen; Sodium succinate
Bacteria	MG188323.1	Proteobacteria	Gammaproteobacteria	Pseudomonadales	Moraxellaceae	Acinetobacter	Acinetobacter sp. strain JR1	Pharmaceutical wastewater	Ammonium sulfate ((NH4)2SO4)	Nitrogen	Aerobic	Oxygen; Fumaric acid
Bacteria	JX974341.1	Proteobacteria	Betaproteobacteria	Burkholderiales	Comamonadaceae	Diaphorobacter	Diaphorobacter polyhydroxybutyrativorans strain SL-205	Solid-phase denitrification reactor	Ammonium chloride (NH4Cl)	Nitrate, Nitrite, and Hydroxylamine	Aerobic	Oxygen, Poly(3-hydroxybutyrate-co-3-hydroxyvalerate) PHBV
Bacteria	KJ781405.1	Proteobacteria	Gammaproteobacteria	Enterobacterales	Enterobacteriaceae	Enterobacter	Enterobacter cloacae strain CF-S27	Domestic wastewater sediment	Ammonium heptamolybdate	Nitrate, Nitrite, and Hydroxylamine	Aerobic	Oxygen; Acetamide
Bacteria	MT221661	Actinobacteria	n/a	Micrococcales	Micrococcaceae	Arthrobacter	Arthrobacter sp. HHEP5	Effluents of mariculture ponds	Ammonium sulfate (NH4)2SO4	Nitrite, Nitrate, Nitrogen	Aerobic	Oxygen; Glucose

## Sheet: Anammox bacteria
Organism	Accesion Number	Phylum	Class	Order	Family	Genus	Microorganism	Isolation source	Electron donor/Energy Source	Final product	Respiration/Fermentative Growth	Electron acceptor
Bacteria	AY254882.1	Planctomycetes	Candidatus Brocadiae	Candidatus Brocadiales	Candidatus Brocadiaceae	Candidatus Scalindua	Candidatus Scalindua wagneri clone EN 5	Rotating biological contactor	Ammonium sulphate	Nitrogen (N2)	Anaerobic	Sodium nitrite (NaNO2-)
Bacteria	AY254883.1	Planctomycetes	Candidatus Brocadiae	Candidatus Brocadiales	Candidatus Brocadiaceae	Candidatus Brocadia	Candidatus Scalindua brodae clone EN 8	Rotating biological contactor	Ammonium sulphate	Nitrogen (N2)	Anaerobic	Sodium nitrite (NaNO2-)
Bacteria	MK367394.1	Planctomycetes	Candidatus Brocadiae	Candidatus Brocadiales	Candidatus Brocadiaceae	Candidatus Brocadia	Candidatus Brocadia sp. isolate SNAD 1	SNAD biofilm reactor	Ammonium ion	Nitrogen (N2)	Anaerobic	Sodium nitrite (NaNO2-)
Bacteria	MK367395.1	Planctomycetes	Candidatus Brocadiae	Candidatus Brocadiales	Candidatus Brocadiaceae	Candidatus Brocadia	Candidatus Brocadia sp. isolate SNAD 2	SNAD biofilm reactor	Ammonium ion	Nitrogen (N2)	Anaerobic	Sodium nitrite (NaNO2-)
Bacteria	MK367396.1	Planctomycetes	Candidatus Brocadiae	Candidatus Brocadiales	Candidatus Brocadiaceae	Candidatus Brocadia	Candidatus Brocadia sp. isolate SNAD 4	SNAD biofilm reactor	Ammonium ion	Nitrogen (N2)	Anaerobic	Sodium nitrite (NaNO2-)
Bacteria	KT230483.1	n/a	n/a	n/a	n/a	n/a	Uncultured anaerobic ammonium-oxidizing bacterium clone Amx_August_S9_57	Coastal wetland	Ammonium ion	Nitrogen (N2)	Anaerobic	Sodium nitrite (NaNO2-)
Bacteria	KT230482.1	n/a	n/a	n/a	n/a	n/a	Uncultured anaerobic ammonium-oxidizing bacterium clone Amx_January_S7_56	Coastal wetland	Ammonium ion	Nitrogen (N2)	Anaerobic	Sodium nitrite (NaNO2-)
Bacteria	KT230481.1	n/a	n/a	n/a	n/a	n/a	Uncultured anaerobic ammonium-oxidizing bacterium clone Amx_January_S7_35	Coastal wetland	Ammonium ion	Nitrogen (N2)	Anaerobic	Sodium nitrite (NaNO2-)
Bacteria	KT230480.1	n/a	n/a	n/a	n/a	n/a	Uncultured anaerobic ammonium-oxidizing bacterium clone Amx_August_S9_55	Coastal wetland	Ammonium ion	Nitrogen (N2)	Anaerobic	Sodium nitrite (NaNO2-)
Bacteria	KT230479.1	n/a	n/a	n/a	n/a	n/a	Uncultured anaerobic ammonium-oxidizing bacterium clone Amx_January_S2_19	Coastal wetland	Ammonium ion	Nitrogen (N2)	Anaerobic	Sodium nitrite (NaNO2-)
Bacteria	KT230478.1	n/a	n/a	n/a	n/a	n/a	Uncultured anaerobic ammonium-oxidizing bacterium clone Amx_August_S11_6	Coastal wetland	Ammonium ion	Nitrogen (N2)	Anaerobic	Sodium nitrite (NaNO2-)
Bacteria	KT230477.1	n/a	n/a	n/a	n/a	n/a	Uncultured anaerobic ammonium-oxidizing bacterium clone Amx_January_S8_26	Coastal wetland	Ammonium ion	Nitrogen (N2)	Anaerobic	Sodium nitrite (NaNO2-)
Bacteria	KT230476.1	n/a	n/a	n/a	n/a	n/a	Uncultured anaerobic ammonium-oxidizing bacterium clone Amx_January_S10_61	Coastal wetland	Ammonium ion	Nitrogen (N2)	Anaerobic	Sodium nitrite (NaNO2-)
Bacteria	KT230475.1	n/a	n/a	n/a	n/a	n/a	Uncultured anaerobic ammonium-oxidizing bacterium clone Amx_January_S10_64	Coastal wetland	Ammonium ion	Nitrogen (N2)	Anaerobic	Sodium nitrite (NaNO2-)
Bacteria	KT230474.1	n/a	n/a	n/a	n/a	n/a	Uncultured anaerobic ammonium-oxidizing bacterium clone Amx_January_S10_66	Coastal wetland	Ammonium ion	Nitrogen (N2)	Anaerobic	Sodium nitrite (NaNO2-)
Bacteria	KT230473.1	n/a	n/a	n/a	n/a	n/a	Uncultured anaerobic ammonium-oxidizing bacterium clone Amx_January_S11	Coastal wetland	Ammonium ion	Nitrogen (N2)	Anaerobic	Sodium nitrite (NaNO2-)
Bacteria	KT230472.1	n/a	n/a	n/a	n/a	n/a	Uncultured anaerobic ammonium-oxidizing bacterium clone Amx_January_S10_65	Coastal wetland	Ammonium ion	Nitrogen (N2)	Anaerobic	Sodium nitrite (NaNO2-)
Bacteria	KT230471.1	n/a	n/a	n/a	n/a	n/a	Uncultured anaerobic ammonium-oxidizing bacterium clone Amx_January_S8_44	Coastal wetland	Ammonium ion	Nitrogen (N2)	Anaerobic	Sodium nitrite (NaNO2-)
Bacteria	KT230470.1	n/a	n/a	n/a	n/a	n/a	Uncultured anaerobic ammonium-oxidizing bacterium clone Amx_January_S10_63	Coastal wetland	Ammonium ion	Nitrogen (N2)	Anaerobic	Sodium nitrite (NaNO2-)
Bacteria	KT230469.1	Planctomycetes	Candidatus Brocadiae	Candidatus Brocadiales	Candidatus Brocadiaceae	Candidatus Kuenenia	Candidatus Kuenenia stuttgartiensis clone Amx_January_S9_1	Coastal wetland	Ammonium ion	Nitrogen (N2)	Anaerobic	Sodium nitrite (NaNO2-)
Bacteria	KT230468.1	Planctomycetes	Candidatus Brocadiae	Candidatus Brocadiales	Candidatus Brocadiaceae	Candidatus Brocadia	Candidatus Brocadia fulgida clone Amx_August_S8_56	Coastal wetland	Ammonium ion	Nitrogen (N2)	Anaerobic	Sodium nitrite (NaNO2-)
Bacteria	KT230467.1	Planctomycetes	Candidatus Brocadiae	Candidatus Brocadiales	Candidatus Brocadiaceae	Candidatus Brocadia	Candidatus Brocadia fulgida clone Amx_August_S10_25	Coastal wetland	Ammonium ion	Nitrogen (N2)	Anaerobic	Sodium nitrite (NaNO2-)
Bacteria	KT230466.1	Planctomycetes	Candidatus Brocadiae	Candidatus Brocadiales	Candidatus Brocadiaceae	Candidatus Brocadia	Candidatus Brocadia fulgida clone Amx_August_S8_40	Coastal wetland	Ammonium ion	Nitrogen (N2)	Anaerobic	Sodium nitrite (NaNO2-)
Bacteria	KT230465.1	Planctomycetes	Candidatus Brocadiae	Candidatus Brocadiales	Candidatus Brocadiaceae	Candidatus Brocadia	Candidatus Brocadia fulgida clone Amx_January_S10_33	Coastal wetland	Ammonium ion	Nitrogen (N2)	Anaerobic	Sodium nitrite (NaNO2-)
Bacteria	KT230464.1	Planctomycetes	Candidatus Brocadiae	Candidatus Brocadiales	Candidatus Brocadiaceae	Candidatus Brocadia	Candidatus Brocadia fulgida clone Amx_January_S10_37	Coastal wetland	Ammonium ion	Nitrogen (N2)	Anaerobic	Sodium nitrite (NaNO2-)
Bacteria	KT230463.1	Planctomycetes	Candidatus Brocadiae	Candidatus Brocadiales	Candidatus Brocadiaceae	Candidatus Brocadia	Candidatus Brocadia fulgida clone Amx_August_S10_13	Coastal wetland	Ammonium ion	Nitrogen (N2)	Anaerobic	Sodium nitrite (NaNO2-)
Bacteria	KT230462.1	Planctomycetes	Candidatus Brocadiae	Candidatus Brocadiales	Candidatus Brocadiaceae	Candidatus Brocadia	Candidatus Brocadia fulgida clone Amx_August_S9_12	Coastal wetland	Ammonium ion	Nitrogen (N2)	Anaerobic	Sodium nitrite (NaNO2-)
Bacteria	KT230461.1	Planctomycetes	Candidatus Brocadiae	Candidatus Brocadiales	Candidatus Brocadiaceae	Candidatus Brocadia	Candidatus Brocadia fulgida clone Amx_January_S10_42	Coastal wetland	Ammonium ion	Nitrogen (N2)	Anaerobic	Sodium nitrite (NaNO2-)
Bacteria	KT230460.1	Planctomycetes	Candidatus Brocadiae	Candidatus Brocadiales	Candidatus Brocadiaceae	Candidatus Brocadia	Candidatus Brocadia fulgida clone Amx_January_S10_7	Coastal wetland	Ammonium ion	Nitrogen (N2)	Anaerobic	Sodium nitrite (NaNO2-)
Bacteria	KT230459.1	Planctomycetes	Candidatus Brocadiae	Candidatus Brocadiales	Candidatus Brocadiaceae	Candidatus Brocadia	Candidatus Brocadia fulgida clone Amx_August_S10_15	Coastal wetland	Ammonium ion	Nitrogen (N2)	Anaerobic	Sodium nitrite (NaNO2-)
Bacteria	KT230458.1	Planctomycetes	Candidatus Brocadiae	Candidatus Brocadiales	Candidatus Brocadiaceae	Candidatus Brocadia	Candidatus Brocadia fulgida clone Amx_August_S10_49	Coastal wetland	Ammonium ion	Nitrogen (N2)	Anaerobic	Sodium nitrite (NaNO2-)
Bacteria	KT230457.1	Planctomycetes	Candidatus Brocadiae	Candidatus Brocadiales	Candidatus Brocadiaceae	Candidatus Brocadia	Candidatus Brocadia fulgida clone Amx_August_S10_2	Coastal wetland	Ammonium ion	Nitrogen (N2)	Anaerobic	Sodium nitrite (NaNO2-)
Bacteria	KT230456.1	Planctomycetes	Candidatus Brocadiae	Candidatus Brocadiales	Candidatus Brocadiaceae	Candidatus Brocadia	Candidatus Brocadia fulgida clone Amx_August_S10_3	Coastal wetland	Ammonium ion	Nitrogen (N2)	Anaerobic	Sodium nitrite (NaNO2-)
Bacteria	KT230455.1	Planctomycetes	Candidatus Brocadiae	Candidatus Brocadiales	Candidatus Brocadiaceae	Candidatus Brocadia	Candidatus Brocadia fulgida clone Amx_August_S8_35	Coastal wetland	Ammonium ion	Nitrogen (N2)	Anaerobic	Sodium nitrite (NaNO2-)
Bacteria	KT230454.1	Planctomycetes	Candidatus Brocadiae	Candidatus Brocadiales	Candidatus Brocadiaceae	Candidatus Brocadia	Candidatus Brocadia fulgida clone Amx_August_S10_33	Coastal wetland	Ammonium ion	Nitrogen (N2)	Anaerobic	Sodium nitrite (NaNO2-)
Bacteria	KT230453.1	Planctomycetes	Candidatus Brocadiae	Candidatus Brocadiales	Candidatus Brocadiaceae	Candidatus Brocadia	Candidatus Brocadia fulgida clone Amx_August_S10_6	Coastal wetland	Ammonium ion	Nitrogen (N2)	Anaerobic	Sodium nitrite (NaNO2-)
Bacteria	KT230452.1	Planctomycetes	Candidatus Brocadiae	Candidatus Brocadiales	Candidatus Brocadiaceae	Candidatus Brocadia	Candidatus Brocadia fulgida clone Amx_August_S10_5	Coastal wetland	Ammonium ion	Nitrogen (N2)	Anaerobic	Sodium nitrite (NaNO2-)
Bacteria	KT230451.1	Planctomycetes	Candidatus Brocadiae	Candidatus Brocadiales	Candidatus Brocadiaceae	Candidatus Brocadia	Candidatus Brocadia fulgida clone Amx_August_S10_20	Coastal wetland	Ammonium ion	Nitrogen (N2)	Anaerobic	Sodium nitrite (NaNO2-)
Bacteria	KT230450.1	Planctomycetes	Candidatus Brocadiae	Candidatus Brocadiales	Candidatus Brocadiaceae	Candidatus Brocadia	Candidatus Brocadia fulgida clone Amx_August_S8_14	Coastal wetland	Ammonium ion	Nitrogen (N2)	Anaerobic	Sodium nitrite (NaNO2-)
Bacteria	KT230449.1	Planctomycetes	Candidatus Brocadiae	Candidatus Brocadiales	Candidatus Brocadiaceae	Candidatus Brocadia	Candidatus Brocadia fulgida clone Amx_August_S9_2	Coastal wetland	Ammonium ion	Nitrogen (N2)	Anaerobic	Sodium nitrite (NaNO2-)
Bacteria	KT230448.1	Planctomycetes	Candidatus Brocadiae	Candidatus Brocadiales	Candidatus Brocadiaceae	Candidatus Brocadia	Candidatus Brocadia fulgida clone Amx_August_S9_27	Coastal wetland	Ammonium ion	Nitrogen (N2)	Anaerobic	Sodium nitrite (NaNO2-)
Bacteria	KT230447.1	Planctomycetes	Candidatus Brocadiae	Candidatus Brocadiales	Candidatus Brocadiaceae	Candidatus Brocadia	Candidatus Brocadia fulgida clone Amx_August_S11_44	Coastal wetland	Ammonium ion	Nitrogen (N2)	Anaerobic	Sodium nitrite (NaNO2-)
Bacteria	KT230446.1	Planctomycetes	Candidatus Brocadiae	Candidatus Brocadiales	Candidatus Brocadiaceae	Candidatus Brocadia	Candidatus Brocadia fulgida clone Amx_August_S9_18	Coastal wetland	Ammonium ion	Nitrogen (N2)	Anaerobic	Sodium nitrite (NaNO2-)
Bacteria	KT230445.1	Planctomycetes	Candidatus Brocadiae	Candidatus Brocadiales	Candidatus Brocadiaceae	Candidatus Brocadia	Candidatus Brocadia fulgida clone Amx_August_S11_48	Coastal wetland	Ammonium ion	Nitrogen (N2)	Anaerobic	Sodium nitrite (NaNO2-)
Bacteria	KT230444.1	Planctomycetes	Candidatus Brocadiae	Candidatus Brocadiales	Candidatus Brocadiaceae	Candidatus Brocadia	Candidatus Brocadia fulgida clone Amx_January_S10_21	Coastal wetland	Ammonium ion	Nitrogen (N2)	Anaerobic	Sodium nitrite (NaNO2-)
Bacteria	KT230443.1	Planctomycetes	Candidatus Brocadiae	Candidatus Brocadiales	Candidatus Brocadiaceae	Candidatus Brocadia	Candidatus Brocadia fulgida clone Amx_August_S11_46	Coastal wetland	Ammonium ion	Nitrogen (N2)	Anaerobic	Sodium nitrite (NaNO2-)
Bacteria	KT230442.1	Planctomycetes	Candidatus Brocadiae	Candidatus Brocadiales	Candidatus Brocadiaceae	Candidatus Brocadia	Candidatus Brocadia fulgida clone Amx_January_S10_60	Coastal wetland	Ammonium ion	Nitrogen (N2)	Anaerobic	Sodium nitrite (NaNO2-)
Bacteria	KT230441.1	Planctomycetes	Candidatus Brocadiae	Candidatus Brocadiales	Candidatus Brocadiaceae	Candidatus Brocadia	Candidatus Brocadia fulgida clone Amx_January_S7_58	Coastal wetland	Ammonium ion	Nitrogen (N2)	Anaerobic	Sodium nitrite (NaNO2-)
Bacteria	KT230440.1	Planctomycetes	Candidatus Brocadiae	Candidatus Brocadiales	Candidatus Brocadiaceae	Candidatus Brocadia	Candidatus Brocadia fulgida clone Amx_August_S9_28	Coastal wetland	Ammonium ion	Nitrogen (N2)	Anaerobic	Sodium nitrite (NaNO2-)
Bacteria	KT230439.1	Planctomycetes	Candidatus Brocadiae	Candidatus Brocadiales	Candidatus Brocadiaceae	Candidatus Brocadia	Candidatus Brocadia fulgida clone Amx_January_S10_29	Coastal wetland	Ammonium ion	Nitrogen (N2)	Anaerobic	Sodium nitrite (NaNO2-)
Bacteria	KT230438.1	Planctomycetes	Candidatus Brocadiae	Candidatus Brocadiales	Candidatus Brocadiaceae	Candidatus Brocadia	Candidatus Brocadia fulgida clone Amx_August_S10_18	Coastal wetland	Ammonium ion	Nitrogen (N2)	Anaerobic	Sodium nitrite (NaNO2-)
Bacteria	KT230437.1	Planctomycetes	Candidatus Brocadiae	Candidatus Brocadiales	Candidatus Brocadiaceae	Candidatus Brocadia	Candidatus Brocadia fulgida clone Amx_January_S10_15	Coastal wetland	Ammonium ion	Nitrogen (N2)	Anaerobic	Sodium nitrite (NaNO2-)
Bacteria	KT230436.1	Planctomycetes	Candidatus Brocadiae	Candidatus Brocadiales	Candidatus Brocadiaceae	Candidatus Brocadia	Candidatus Brocadia fulgida clone Amx_August_S9_26	Coastal wetland	Ammonium ion	Nitrogen (N2)	Anaerobic	Sodium nitrite (NaNO2-)
Bacteria	KT230435.1	Planctomycetes	Candidatus Brocadiae	Candidatus Brocadiales	Candidatus Brocadiaceae	Candidatus Brocadia	Candidatus Brocadia fulgida clone Amx_August_S9_20	Coastal wetland	Ammonium ion	Nitrogen (N2)	Anaerobic	Sodium nitrite (NaNO2-)
Bacteria	KT230434.1	Planctomycetes	Candidatus Brocadiae	Candidatus Brocadiales	Candidatus Brocadiaceae	Candidatus Brocadia	Candidatus Brocadia fulgida clone Amx_August_S10_47	Coastal wetland	Ammonium ion	Nitrogen (N2)	Anaerobic	Sodium nitrite (NaNO2-)
Bacteria	KT230433.1	Planctomycetes	Candidatus Brocadiae	Candidatus Brocadiales	Candidatus Brocadiaceae	Candidatus Brocadia	Candidatus Brocadia fulgida clone Amx_January_S10_24	Coastal wetland	Ammonium ion	Nitrogen (N2)	Anaerobic	Sodium nitrite (NaNO2-)
Bacteria	KT230432.1	Planctomycetes	Candidatus Brocadiae	Candidatus Brocadiales	Candidatus Brocadiaceae	Candidatus Kuenenia	Candidatus Kuenenia stuttgartiensis clone Amx_August_S10_21	Coastal wetland	Ammonium ion	Nitrogen (N2)	Anaerobic	Sodium nitrite (NaNO2-)
Bacteria	KT230431.1	Planctomycetes	Candidatus Brocadiae	Candidatus Brocadiales	Candidatus Brocadiaceae	Candidatus Kuenenia	Candidatus Kuenenia stuttgartiensis clone Amx_January_S10_62	Coastal wetland	Ammonium ion	Nitrogen (N2)	Anaerobic	Sodium nitrite (NaNO2-)
Bacteria	KT230430.1	Planctomycetes	Candidatus Brocadiae	Candidatus Brocadiales	Candidatus Brocadiaceae	Candidatus Kuenenia	Candidatus Kuenenia stuttgartiensis clone Amx_August_S10_37	Coastal wetland	Ammonium ion	Nitrogen (N2)	Anaerobic	Sodium nitrite (NaNO2-)
Bacteria	KT230429.1	Planctomycetes	Candidatus Brocadiae	Candidatus Brocadiales	Candidatus Brocadiaceae	Candidatus Kuenenia	Candidatus Kuenenia stuttgartiensis clone Amx_January_S10_31	Coastal wetland	Ammonium ion	Nitrogen (N2)	Anaerobic	Sodium nitrite (NaNO2-)
Bacteria	KT230428.1	Planctomycetes	Candidatus Brocadiae	Candidatus Brocadiales	Candidatus Brocadiaceae	Candidatus Kuenenia	Candidatus Kuenenia stuttgartiensis clone Amx_January_S10_2	Coastal wetland	Ammonium ion	Nitrogen (N2)	Anaerobic	Sodium nitrite (NaNO2-)
Bacteria	KT230427.1	Planctomycetes	Candidatus Brocadiae	Candidatus Brocadiales	Candidatus Brocadiaceae	Candidatus Kuenenia	Candidatus Kuenenia stuttgartiensis clone Amx_August_S8_23	Coastal wetland	Ammonium ion	Nitrogen (N2)	Anaerobic	Sodium nitrite (NaNO2-)
Bacteria	KT230426.1	Planctomycetes	Candidatus Brocadiae	Candidatus Brocadiales	Candidatus Brocadiaceae	Candidatus Kuenenia	Candidatus Kuenenia stuttgartiensis clone Amx_August_S8_27	Coastal wetland	Ammonium ion	Nitrogen (N2)	Anaerobic	Sodium nitrite (NaNO2-)
Bacteria	KT230425.1	Planctomycetes	Candidatus Brocadiae	Candidatus Brocadiales	Candidatus Brocadiaceae	Candidatus Kuenenia	Candidatus Kuenenia stuttgartiensis clone Amx_January_S10_13	Coastal wetland	Ammonium ion	Nitrogen (N2)	Anaerobic	Sodium nitrite (NaNO2-)
Bacteria	KT230424.1	Planctomycetes	Candidatus Brocadiae	Candidatus Brocadiales	Candidatus Brocadiaceae	Candidatus Kuenenia	Candidatus Kuenenia stuttgartiensis clone Amx_January_S10_32	Coastal wetland	Ammonium ion	Nitrogen (N2)	Anaerobic	Sodium nitrite (NaNO2-)
Bacteria	KT230423.1	Planctomycetes	Candidatus Brocadiae	Candidatus Brocadiales	Candidatus Brocadiaceae	Candidatus Kuenenia	Candidatus Kuenenia stuttgartiensis clone Amx_January_S8_18	Coastal wetland	Ammonium ion	Nitrogen (N2)	Anaerobic	Sodium nitrite (NaNO2-)
Bacteria	KT230422.1	Planctomycetes	Candidatus Brocadiae	Candidatus Brocadiales	Candidatus Brocadiaceae	Candidatus Kuenenia	Candidatus Kuenenia stuttgartiensis clone Amx_August_S10_24	Coastal wetland	Ammonium ion	Nitrogen (N2)	Anaerobic	Sodium nitrite (NaNO2-)
Bacteria	KT230421.1	Planctomycetes	Candidatus Brocadiae	Candidatus Brocadiales	Candidatus Brocadiaceae	Candidatus Kuenenia	Candidatus Kuenenia stuttgartiensis clone Amx_August_S8_3	Coastal wetland	Ammonium ion	Nitrogen (N2)	Anaerobic	Sodium nitrite (NaNO2-)
Bacteria	KT230420.1	Planctomycetes	Candidatus Brocadiae	Candidatus Brocadiales	Candidatus Brocadiaceae	Candidatus Kuenenia	Candidatus Kuenenia stuttgartiensis clone Amx_August_S10_40	Coastal wetland	Ammonium ion	Nitrogen (N2)	Anaerobic	Sodium nitrite (NaNO2-)
Bacteria	KT230419.1	Planctomycetes	Candidatus Brocadiae	Candidatus Brocadiales	Candidatus Brocadiaceae	Candidatus Kuenenia	Candidatus Kuenenia stuttgartiensis clone Amx_August_S11_55	Coastal wetland	Ammonium ion	Nitrogen (N2)	Anaerobic	Sodium nitrite (NaNO2-)
Bacteria	KT230418.1	Planctomycetes	Candidatus Brocadiae	Candidatus Brocadiales	Candidatus Brocadiaceae	Candidatus Kuenenia	Candidatus Kuenenia stuttgartiensis clone Amx_August_S10_34	Coastal wetland	Ammonium ion	Nitrogen (N2)	Anaerobic	Sodium nitrite (NaNO2-)
Bacteria	KT230417.1	Planctomycetes	Candidatus Brocadiae	Candidatus Brocadiales	Candidatus Brocadiaceae	Candidatus Kuenenia	Candidatus Kuenenia stuttgartiensis clone Amx_January_S8_25	Coastal wetland	Ammonium ion	Nitrogen (N2)	Anaerobic	Sodium nitrite (NaNO2-)
Bacteria	KT230416.1	Planctomycetes	Candidatus Brocadiae	Candidatus Brocadiales	Candidatus Brocadiaceae	Candidatus Kuenenia	Candidatus Kuenenia stuttgartiensis clone Amx_January_S8_5	Coastal wetland	Ammonium ion	Nitrogen (N2)	Anaerobic	Sodium nitrite (NaNO2-)
Bacteria	KT230415.1	Planctomycetes	Candidatus Brocadiae	Candidatus Brocadiales	Candidatus Brocadiaceae	Candidatus Kuenenia	Candidatus Kuenenia stuttgartiensis clone Amx_January_S8_10	Coastal wetland	Ammonium ion	Nitrogen (N2)	Anaerobic	Sodium nitrite (NaNO2-)
Bacteria	KT230414.1	Planctomycetes	Candidatus Brocadiae	Candidatus Brocadiales	Candidatus Brocadiaceae	Candidatus Kuenenia	Candidatus Kuenenia stuttgartiensis clone Amx_January_S8_45	Coastal wetland	Ammonium ion	Nitrogen (N2)	Anaerobic	Sodium nitrite (NaNO2-)
Bacteria	KT230413.1	Planctomycetes	Candidatus Brocadiae	Candidatus Brocadiales	Candidatus Brocadiaceae	Candidatus Kuenenia	Candidatus Kuenenia stuttgartiensis clone Amx_August_S10_35	Coastal wetland	Ammonium ion	Nitrogen (N2)	Anaerobic	Sodium nitrite (NaNO2-)
Bacteria	KT230412.1	Planctomycetes	Candidatus Brocadiae	Candidatus Brocadiales	Candidatus Brocadiaceae	Candidatus Kuenenia	Candidatus Kuenenia stuttgartiensis clone Amx_August_S10_28	Coastal wetland	Ammonium ion	Nitrogen (N2)	Anaerobic	Sodium nitrite (NaNO2-)
Bacteria	KT230411.1	Planctomycetes	Candidatus Brocadiae	Candidatus Brocadiales	Candidatus Brocadiaceae	Candidatus Kuenenia	Candidatus Kuenenia stuttgartiensis clone Amx_August_S9_41	Coastal wetland	Ammonium ion	Nitrogen (N2)	Anaerobic	Sodium nitrite (NaNO2-)
Bacteria	KT230410.1	Planctomycetes	Candidatus Brocadiae	Candidatus Brocadiales	Candidatus Brocadiaceae	Candidatus Kuenenia	Candidatus Kuenenia stuttgartiensis clone Amx_August_S10_38	Coastal wetland	Ammonium ion	Nitrogen (N2)	Anaerobic	Sodium nitrite (NaNO2-)
Bacteria	KT230409.1	Planctomycetes	Candidatus Brocadiae	Candidatus Brocadiales	Candidatus Brocadiaceae	Candidatus Kuenenia	Candidatus Kuenenia stuttgartiensis clone Amx_August_S9_45	Coastal wetland	Ammonium ion	Nitrogen (N2)	Anaerobic	Sodium nitrite (NaNO2-)
Bacteria	KT230408.1	Planctomycetes	Candidatus Brocadiae	Candidatus Brocadiales	Candidatus Brocadiaceae	Candidatus Kuenenia	Candidatus Kuenenia stuttgartiensis clone Amx_January_S10_9	Coastal wetland	Ammonium ion	Nitrogen (N2)	Anaerobic	Sodium nitrite (NaNO2-)
Bacteria	KT230407.1	Planctomycetes	Candidatus Brocadiae	Candidatus Brocadiales	Candidatus Brocadiaceae	Candidatus Kuenenia	Candidatus Kuenenia stuttgartiensis clone Amx_August_S6_4	Coastal wetland	Ammonium ion	Nitrogen (N2)	Anaerobic	Sodium nitrite (NaNO2-)
Bacteria	KT230406.1	Planctomycetes	Candidatus Brocadiae	Candidatus Brocadiales	Candidatus Brocadiaceae	Candidatus Kuenenia	Candidatus Kuenenia stuttgartiensis clone Amx_January_S10_5	Coastal wetland	Ammonium ion	Nitrogen (N2)	Anaerobic	Sodium nitrite (NaNO2-)
Bacteria	KT230405.1	Planctomycetes	Candidatus Brocadiae	Candidatus Brocadiales	Candidatus Brocadiaceae	Candidatus Kuenenia	Candidatus Kuenenia stuttgartiensis clone Amx_August_S10_7	Coastal wetland	Ammonium ion	Nitrogen (N2)	Anaerobic	Sodium nitrite (NaNO2-)
Bacteria	KT230404.1	Planctomycetes	Candidatus Brocadiae	Candidatus Brocadiales	Candidatus Brocadiaceae	Candidatus Kuenenia	Candidatus Kuenenia stuttgartiensis clone Amx_August_S7_26	Coastal wetland	Ammonium ion	Nitrogen (N2)	Anaerobic	Sodium nitrite (NaNO2-)
Bacteria	KT230403.1	Planctomycetes	Candidatus Brocadiae	Candidatus Brocadiales	Candidatus Brocadiaceae	Candidatus Kuenenia	Candidatus Kuenenia stuttgartiensis clone Amx_August_S10_46	Coastal wetland	Ammonium ion	Nitrogen (N2)	Anaerobic	Sodium nitrite (NaNO2-)
Bacteria	KT230402.1	Planctomycetes	Candidatus Brocadiae	Candidatus Brocadiales	Candidatus Brocadiaceae	Candidatus Kuenenia	Candidatus Kuenenia stuttgartiensis clone Amx_January_S10_41	Coastal wetland	Ammonium ion	Nitrogen (N2)	Anaerobic	Sodium nitrite (NaNO2-)
Bacteria	KT230401.1	Planctomycetes	Candidatus Brocadiae	Candidatus Brocadiales	Candidatus Brocadiaceae	Candidatus Kuenenia	Candidatus Kuenenia stuttgartiensis clone Amx_August_S10_51	Coastal wetland	Ammonium ion	Nitrogen (N2)	Anaerobic	Sodium nitrite (NaNO2-)
Bacteria	KT230400.1	Planctomycetes	Candidatus Brocadiae	Candidatus Brocadiales	Candidatus Brocadiaceae	Candidatus Kuenenia	Candidatus Kuenenia stuttgartiensis clone Amx_August_S6_7	Coastal wetland	Ammonium ion	Nitrogen (N2)	Anaerobic	Sodium nitrite (NaNO2-)
Bacteria	KT230399.1	Planctomycetes	Candidatus Brocadiae	Candidatus Brocadiales	Candidatus Brocadiaceae	Candidatus Kuenenia	Candidatus Kuenenia stuttgartiensis clone Amx_January_S6_47	Coastal wetland	Ammonium ion	Nitrogen (N2)	Anaerobic	Sodium nitrite (NaNO2-)
Bacteria	KT230398.1	Planctomycetes	Candidatus Brocadiae	Candidatus Brocadiales	Candidatus Brocadiaceae	Candidatus Kuenenia	Candidatus Kuenenia stuttgartiensis clone Amx_August_S6_11	Coastal wetland	Ammonium ion	Nitrogen (N2)	Anaerobic	Sodium nitrite (NaNO2-)
Bacteria	KT230397.1	Planctomycetes	Candidatus Brocadiae	Candidatus Brocadiales	Candidatus Brocadiaceae	Candidatus Kuenenia	Candidatus Kuenenia stuttgartiensis clone Amx_January_S10_49	Coastal wetland	Ammonium ion	Nitrogen (N2)	Anaerobic	Sodium nitrite (NaNO2-)
Bacteria	KT230396.1	Planctomycetes	Candidatus Brocadiae	Candidatus Brocadiales	Candidatus Brocadiaceae	Candidatus Kuenenia	Candidatus Kuenenia stuttgartiensis clone Amx_August_S10_45	Coastal wetland	Ammonium ion	Nitrogen (N2)	Anaerobic	Sodium nitrite (NaNO2-)
Bacteria	KT230395.1	Planctomycetes	Candidatus Brocadiae	Candidatus Brocadiales	Candidatus Brocadiaceae	Candidatus Kuenenia	Candidatus Kuenenia stuttgartiensis clone Amx_August_S11_7	Coastal wetland	Ammonium ion	Nitrogen (N2)	Anaerobic	Sodium nitrite (NaNO2-)
Bacteria	KT230394.1	Planctomycetes	Candidatus Brocadiae	Candidatus Brocadiales	Candidatus Brocadiaceae	Candidatus Kuenenia	Candidatus Kuenenia stuttgartiensis clone Amx_August_S8_21	Coastal wetland	Ammonium ion	Nitrogen (N2)	Anaerobic	Sodium nitrite (NaNO2-)
Bacteria	KT230393.1	Planctomycetes	Candidatus Brocadiae	Candidatus Brocadiales	Candidatus Brocadiaceae	Candidatus Kuenenia	Candidatus Kuenenia stuttgartiensis clone Amx_August_S8_30	Coastal wetland	Ammonium ion	Nitrogen (N2)	Anaerobic	Sodium nitrite (NaNO2-)
Bacteria	KT230392.1	Planctomycetes	Candidatus Brocadiae	Candidatus Brocadiales	Candidatus Brocadiaceae	Candidatus Jettenia	Candidatus Jettenia asiatica clone Amx_August_S8_39	Coastal wetland	Ammonium ion	Nitrogen (N2)	Anaerobic	Sodium nitrite (NaNO2-)
Bacteria	KT230391.1	Planctomycetes	Candidatus Brocadiae	Candidatus Brocadiales	Candidatus Brocadiaceae	Candidatus Jettenia	Candidatus Jettenia asiatica clone Amx_August_S8_8	Coastal wetland	Ammonium ion	Nitrogen (N2)	Anaerobic	Sodium nitrite (NaNO2-)
Bacteria	KT230390.1	Planctomycetes	Candidatus Brocadiae	Candidatus Brocadiales	Candidatus Brocadiaceae	Candidatus Jettenia	Candidatus Jettenia asiatica clone Amx_August_S10_1	Coastal wetland	Ammonium ion	Nitrogen (N2)	Anaerobic	Sodium nitrite (NaNO2-)
Bacteria	KT230389.1	Planctomycetes	Candidatus Brocadiae	Candidatus Brocadiales	Candidatus Brocadiaceae	Candidatus Jettenia	Candidatus Jettenia asiatica clone Amx_August_S8_47	Coastal wetland	Ammonium ion	Nitrogen (N2)	Anaerobic	Sodium nitrite (NaNO2-)
Bacteria	KT230388.1	Planctomycetes	Candidatus Brocadiae	Candidatus Brocadiales	Candidatus Brocadiaceae	Candidatus Jettenia	Candidatus Jettenia asiatica clone Amx_August_S8_46	Coastal wetland	Ammonium ion	Nitrogen (N2)	Anaerobic	Sodium nitrite (NaNO2-)
Bacteria	KT230387.1	Planctomycetes	Candidatus Brocadiae	Candidatus Brocadiales	Candidatus Brocadiaceae	Candidatus Jettenia	Candidatus Jettenia asiatica clone Amx_August_S8_28	Coastal wetland	Ammonium ion	Nitrogen (N2)	Anaerobic	Sodium nitrite (NaNO2-)
Bacteria	KT230386.1	Planctomycetes	Candidatus Brocadiae	Candidatus Brocadiales	Candidatus Brocadiaceae	Candidatus Jettenia	Candidatus Jettenia asiatica clone Amx_August_S8_2	Coastal wetland	Ammonium ion	Nitrogen (N2)	Anaerobic	Sodium nitrite (NaNO2-)
Bacteria	KT230385.1	Planctomycetes	Candidatus Brocadiae	Candidatus Brocadiales	Candidatus Brocadiaceae	Candidatus Jettenia	Candidatus Jettenia asiatica clone Amx_August_S8_13	Coastal wetland	Ammonium ion	Nitrogen (N2)	Anaerobic	Sodium nitrite (NaNO2-)
Bacteria	KT230384.1	Planctomycetes	Candidatus Brocadiae	Candidatus Brocadiales	Candidatus Brocadiaceae	Candidatus Kuenenia	Candidatus Kuenenia stuttgartiensis clone Amx_August_S11_59	Coastal wetland	Ammonium ion	Nitrogen (N2)	Anaerobic	Sodium nitrite (NaNO2-)
Bacteria	KT230383.1	Planctomycetes	Candidatus Brocadiae	Candidatus Brocadiales	Candidatus Brocadiaceae	Candidatus Kuenenia	Candidatus Kuenenia stuttgartiensis clone Amx_August_S11_40	Coastal wetland	Ammonium ion	Nitrogen (N2)	Anaerobic	Sodium nitrite (NaNO2-)
Bacteria	KT230382.1	Planctomycetes	Candidatus Brocadiae	Candidatus Brocadiales	Candidatus Brocadiaceae	Candidatus Kuenenia	Candidatus Kuenenia stuttgartiensis clone Amx_January_S11_19	Coastal wetland	Ammonium ion	Nitrogen (N2)	Anaerobic	Sodium nitrite (NaNO2-)
Bacteria	KT230381.1	Planctomycetes	Candidatus Brocadiae	Candidatus Brocadiales	Candidatus Brocadiaceae	Candidatus Kuenenia	Candidatus Kuenenia stuttgartiensis clone Amx_January_S4_48	Coastal wetland	Ammonium ion	Nitrogen (N2)	Anaerobic	Sodium nitrite (NaNO2-)
Bacteria	KT230380.1	Planctomycetes	Candidatus Brocadiae	Candidatus Brocadiales	Candidatus Brocadiaceae	Candidatus Kuenenia	Candidatus Kuenenia stuttgartiensis clone Amx_January_S2_6	Coastal wetland	Ammonium ion	Nitrogen (N2)	Anaerobic	Sodium nitrite (NaNO2-)
Bacteria	KT230379.1	Planctomycetes	Candidatus Brocadiae	Candidatus Brocadiales	Candidatus Brocadiaceae	Candidatus Kuenenia	Candidatus Kuenenia stuttgartiensis clone Amx_August_S3_27	Coastal wetland	Ammonium ion	Nitrogen (N2)	Anaerobic	Sodium nitrite (NaNO2-)
Bacteria	KT230378.1	Planctomycetes	Candidatus Brocadiae	Candidatus Brocadiales	Candidatus Brocadiaceae	Candidatus Kuenenia	Candidatus Kuenenia stuttgartiensis clone Amx_August_S10_4	Coastal wetland	Ammonium ion	Nitrogen (N2)	Anaerobic	Sodium nitrite (NaNO2-)
Bacteria	KT230377.1	Planctomycetes	Candidatus Brocadiae	Candidatus Brocadiales	Candidatus Brocadiaceae	Candidatus Kuenenia	Candidatus Kuenenia stuttgartiensis clone Amx_January_S10_19	Coastal wetland	Ammonium ion	Nitrogen (N2)	Anaerobic	Sodium nitrite (NaNO2-)
Bacteria	KT230376.1	Planctomycetes	Candidatus Brocadiae	Candidatus Brocadiales	Candidatus Brocadiaceae	Candidatus Kuenenia	Candidatus Kuenenia stuttgartiensis clone Amx_August_S10_9	Coastal wetland	Ammonium ion	Nitrogen (N2)	Anaerobic	Sodium nitrite (NaNO2-)
Bacteria	KT230375.1	Planctomycetes	Candidatus Brocadiae	Candidatus Brocadiales	Candidatus Brocadiaceae	Candidatus Kuenenia	Candidatus Kuenenia stuttgartiensis clone Amx_January_S10_39	Coastal wetland	Ammonium ion	Nitrogen (N2)	Anaerobic	Sodium nitrite (NaNO2-)
Bacteria	KT230374.1	Planctomycetes	Candidatus Brocadiae	Candidatus Brocadiales	Candidatus Brocadiaceae	Candidatus Kuenenia	Candidatus Kuenenia stuttgartiensis clone Amx_August_S10_36	Coastal wetland	Ammonium ion	Nitrogen (N2)	Anaerobic	Sodium nitrite (NaNO2-)
Bacteria	KT230373.1	Planctomycetes	Candidatus Brocadiae	Candidatus Brocadiales	Candidatus Brocadiaceae	Candidatus Kuenenia	Candidatus Kuenenia stuttgartiensis clone Amx_August_S10_50	Coastal wetland	Ammonium ion	Nitrogen (N2)	Anaerobic	Sodium nitrite (NaNO2-)
Bacteria	KT230372.1	Planctomycetes	Candidatus Brocadiae	Candidatus Brocadiales	Candidatus Brocadiaceae	Candidatus Kuenenia	Candidatus Kuenenia stuttgartiensis clone Amx_January_S10_3	Coastal wetland	Ammonium ion	Nitrogen (N2)	Anaerobic	Sodium nitrite (NaNO2-)
Bacteria	KT230371.1	Planctomycetes	Candidatus Brocadiae	Candidatus Brocadiales	Candidatus Brocadiaceae	Candidatus Kuenenia	Candidatus Kuenenia stuttgartiensis clone Amx_January_S10_8	Coastal wetland	Ammonium ion	Nitrogen (N2)	Anaerobic	Sodium nitrite (NaNO2-)
Bacteria	KT230370.1	Planctomycetes	Candidatus Brocadiae	Candidatus Brocadiales	Candidatus Brocadiaceae	Candidatus Kuenenia	Candidatus Kuenenia stuttgartiensis clone Amx_January_S10_43	Coastal wetland	Ammonium ion	Nitrogen (N2)	Anaerobic	Sodium nitrite (NaNO2-)
Bacteria	KT230369.1	Planctomycetes	Candidatus Brocadiae	Candidatus Brocadiales	Candidatus Brocadiaceae	Candidatus Kuenenia	Candidatus Kuenenia stuttgartiensis clone Amx_January_S10_46	Coastal wetland	Ammonium ion	Nitrogen (N2)	Anaerobic	Sodium nitrite (NaNO2-)
Bacteria	KT230368.1	Planctomycetes	Candidatus Brocadiae	Candidatus Brocadiales	Candidatus Brocadiaceae	Candidatus Kuenenia	Candidatus Kuenenia stuttgartiensis clone Amx_January_S10_16	Coastal wetland	Ammonium ion	Nitrogen (N2)	Anaerobic	Sodium nitrite (NaNO2-)
Bacteria	KT230367.1	Planctomycetes	Candidatus Brocadiae	Candidatus Brocadiales	Candidatus Brocadiaceae	Candidatus Kuenenia	Candidatus Kuenenia stuttgartiensis clone Amx_January_S2_45	Coastal wetland	Ammonium ion	Nitrogen (N2)	Anaerobic	Sodium nitrite (NaNO2-)
Bacteria	KT230366.1	Planctomycetes	Candidatus Brocadiae	Candidatus Brocadiales	Candidatus Brocadiaceae	Candidatus Kuenenia	Candidatus Kuenenia stuttgartiensis clone Amx_January_S4_56	Coastal wetland	Ammonium ion	Nitrogen (N2)	Anaerobic	Sodium nitrite (NaNO2-)
Bacteria	KT230365.1	Planctomycetes	Candidatus Brocadiae	Candidatus Brocadiales	Candidatus Brocadiaceae	Candidatus Kuenenia	Candidatus Kuenenia stuttgartiensis clone Amx_August_S7_54	Coastal wetland	Ammonium ion	Nitrogen (N2)	Anaerobic	Sodium nitrite (NaNO2-)
Bacteria	KT230364.1	Planctomycetes	Candidatus Brocadiae	Candidatus Brocadiales	Candidatus Brocadiaceae	Candidatus Kuenenia	Candidatus Kuenenia stuttgartiensis clone Amx_January_S2_27	Coastal wetland	Ammonium ion	Nitrogen (N2)	Anaerobic	Sodium nitrite (NaNO2-)
Bacteria	KT230363.1	Planctomycetes	Candidatus Brocadiae	Candidatus Brocadiales	Candidatus Brocadiaceae	Candidatus Kuenenia	Candidatus Kuenenia stuttgartiensis clone Amx_August_S8_31	Coastal wetland	Ammonium ion	Nitrogen (N2)	Anaerobic	Sodium nitrite (NaNO2-)
Bacteria	KT230362.1	Planctomycetes	Candidatus Brocadiae	Candidatus Brocadiales	Candidatus Brocadiaceae	Candidatus Kuenenia	Candidatus Kuenenia stuttgartiensis clone Amx_August_S8_24	Coastal wetland	Ammonium ion	Nitrogen (N2)	Anaerobic	Sodium nitrite (NaNO2-)
Bacteria	KT230361.1	Planctomycetes	Candidatus Brocadiae	Candidatus Brocadiales	Candidatus Brocadiaceae	Candidatus Kuenenia	Candidatus Kuenenia stuttgartiensis clone Amx_August_S8_29	Coastal wetland	Ammonium ion	Nitrogen (N2)	Anaerobic	Sodium nitrite (NaNO2-)
Bacteria	KT230360.1	Planctomycetes	Candidatus Brocadiae	Candidatus Brocadiales	Candidatus Brocadiaceae	Candidatus Kuenenia	Candidatus Kuenenia stuttgartiensis clone Amx_August_S9_29	Coastal wetland	Ammonium ion	Nitrogen (N2)	Anaerobic	Sodium nitrite (NaNO2-)
Bacteria	KT230359.1	Planctomycetes	Candidatus Brocadiae	Candidatus Brocadiales	Candidatus Brocadiaceae	Candidatus Kuenenia	Candidatus Kuenenia stuttgartiensis clone Amx_August_S9_36	Coastal wetland	Ammonium ion	Nitrogen (N2)	Anaerobic	Sodium nitrite (NaNO2-)
Bacteria	KT230358.1	Planctomycetes	Candidatus Brocadiae	Candidatus Brocadiales	Candidatus Brocadiaceae	Candidatus Kuenenia	Candidatus Kuenenia stuttgartiensis clone Amx_January_S10_45	Coastal wetland	Ammonium ion	Nitrogen (N2)	Anaerobic	Sodium nitrite (NaNO2-)
Bacteria	KT230357.1	Planctomycetes	Candidatus Brocadiae	Candidatus Brocadiales	Candidatus Brocadiaceae	Candidatus Kuenenia	Candidatus Kuenenia stuttgartiensis clone Amx_January_S9_3	Coastal wetland	Ammonium ion	Nitrogen (N2)	Anaerobic	Sodium nitrite (NaNO2-)
Bacteria	KT230356.1	Planctomycetes	Candidatus Brocadiae	Candidatus Brocadiales	Candidatus Brocadiaceae	Candidatus Kuenenia	Candidatus Kuenenia stuttgartiensis clone Amx_January_S11_47	Coastal wetland	Ammonium ion	Nitrogen (N2)	Anaerobic	Sodium nitrite (NaNO2-)
Bacteria	KT230355.1	Planctomycetes	Candidatus Brocadiae	Candidatus Brocadiales	Candidatus Brocadiaceae	Candidatus Kuenenia	Candidatus Kuenenia stuttgartiensis clone Amx_August_S11_34	Coastal wetland	Ammonium ion	Nitrogen (N2)	Anaerobic	Sodium nitrite (NaNO2-)
Bacteria	KT230354.1	Planctomycetes	Candidatus Brocadiae	Candidatus Brocadiales	Candidatus Brocadiaceae	Candidatus Kuenenia	Candidatus Kuenenia stuttgartiensis clone Amx_August_S7_16	Coastal wetland	Ammonium ion	Nitrogen (N2)	Anaerobic	Sodium nitrite (NaNO2-)
Bacteria	KT230353.1	Planctomycetes	Candidatus Brocadiae	Candidatus Brocadiales	Candidatus Brocadiaceae	Candidatus Kuenenia	Candidatus Kuenenia stuttgartiensis clone Amx_January_S9_29	Coastal wetland	Ammonium ion	Nitrogen (N2)	Anaerobic	Sodium nitrite (NaNO2-)
Bacteria	KT230352.1	Planctomycetes	Candidatus Brocadiae	Candidatus Brocadiales	Candidatus Brocadiaceae	Candidatus Kuenenia	Candidatus Kuenenia stuttgartiensis clone Amx_January_S9_2	Coastal wetland	Ammonium ion	Nitrogen (N2)	Anaerobic	Sodium nitrite (NaNO2-)
Bacteria	KT230351.1	Planctomycetes	Candidatus Brocadiae	Candidatus Brocadiales	Candidatus Brocadiaceae	Candidatus Kuenenia	Candidatus Kuenenia stuttgartiensis clone Amx_January_S9_	Coastal wetland	Ammonium ion	Nitrogen (N2)	Anaerobic	Sodium nitrite (NaNO2-)
Bacteria	KT230350.1	Planctomycetes	Candidatus Brocadiae	Candidatus Brocadiales	Candidatus Brocadiaceae	Candidatus Kuenenia	Candidatus Kuenenia stuttgartiensis clone Amx_January_S9_37	Coastal wetland	Ammonium ion	Nitrogen (N2)	Anaerobic	Sodium nitrite (NaNO2-)
Bacteria	KT230349.1	Planctomycetes	Candidatus Brocadiae	Candidatus Brocadiales	Candidatus Brocadiaceae	Candidatus Kuenenia	Candidatus Kuenenia stuttgartiensis clone Amx_January_S9_33	Coastal wetland	Ammonium ion	Nitrogen (N2)	Anaerobic	Sodium nitrite (NaNO2-)
Bacteria	KT230348.1	Planctomycetes	Candidatus Brocadiae	Candidatus Brocadiales	Candidatus Brocadiaceae	Candidatus Kuenenia	Candidatus Kuenenia stuttgartiensis clone Amx_January_S9_49	Coastal wetland	Ammonium ion	Nitrogen (N2)	Anaerobic	Sodium nitrite (NaNO2-)
Bacteria	KT230347.1	Planctomycetes	Candidatus Brocadiae	Candidatus Brocadiales	Candidatus Brocadiaceae	Candidatus Kuenenia	Candidatus Kuenenia stuttgartiensis clone Amx_January_S9_15	Coastal wetland	Ammonium ion	Nitrogen (N2)	Anaerobic	Sodium nitrite (NaNO2-)
Bacteria	KT230346.1	Planctomycetes	Candidatus Brocadiae	Candidatus Brocadiales	Candidatus Brocadiaceae	Candidatus Kuenenia	Candidatus Kuenenia stuttgartiensis clone Amx_August_S11_4	Coastal wetland	Ammonium ion	Nitrogen (N2)	Anaerobic	Sodium nitrite (NaNO2-)
Bacteria	KT230345.1	Planctomycetes	Candidatus Brocadiae	Candidatus Brocadiales	Candidatus Brocadiaceae	Candidatus Kuenenia	Candidatus Kuenenia stuttgartiensis clone Amx_January_S9_34	Coastal wetland	Ammonium ion	Nitrogen (N2)	Anaerobic	Sodium nitrite (NaNO2-)
Bacteria	KT230344.1	Planctomycetes	Candidatus Brocadiae	Candidatus Brocadiales	Candidatus Brocadiaceae	Candidatus Kuenenia	Candidatus Kuenenia stuttgartiensis clone Amx_January_S7_57	Coastal wetland	Ammonium ion	Nitrogen (N2)	Anaerobic	Sodium nitrite (NaNO2-)
Bacteria	KT230343.1	Planctomycetes	Candidatus Brocadiae	Candidatus Brocadiales	Candidatus Brocadiaceae	Candidatus Kuenenia	Candidatus Kuenenia stuttgartiensis clone Amx_January_S11_15	Coastal wetland	Ammonium ion	Nitrogen (N2)	Anaerobic	Sodium nitrite (NaNO2-)
Bacteria	KT230342.1	Planctomycetes	Candidatus Brocadiae	Candidatus Brocadiales	Candidatus Brocadiaceae	Candidatus Kuenenia	Candidatus Kuenenia stuttgartiensis clone Amx_August_S11_1	Coastal wetland	Ammonium ion	Nitrogen (N2)	Anaerobic	Sodium nitrite (NaNO2-)
Bacteria	KT230341.1	Planctomycetes	Candidatus Brocadiae	Candidatus Brocadiales	Candidatus Brocadiaceae	Candidatus Kuenenia	Candidatus Kuenenia stuttgartiensis clone Amx_August_S8_3	Coastal wetland	Ammonium ion	Nitrogen (N2)	Anaerobic	Sodium nitrite (NaNO2-)
Bacteria	KT230340.1	Planctomycetes	Candidatus Brocadiae	Candidatus Brocadiales	Candidatus Brocadiaceae	Candidatus Kuenenia	Candidatus Kuenenia stuttgartiensis clone Amx_January_S2_49	Coastal wetland	Ammonium ion	Nitrogen (N2)	Anaerobic	Sodium nitrite (NaNO2-)
Bacteria	KT230339.1	Planctomycetes	Candidatus Brocadiae	Candidatus Brocadiales	Candidatus Brocadiaceae	Candidatus Kuenenia	Candidatus Kuenenia stuttgartiensis clone Amx_January_S4_57	Coastal wetland	Ammonium ion	Nitrogen (N2)	Anaerobic	Sodium nitrite (NaNO2-)
Bacteria	KT230338.1	Planctomycetes	Candidatus Brocadiae	Candidatus Brocadiales	Candidatus Brocadiaceae	Candidatus Kuenenia	Candidatus Kuenenia stuttgartiensis clone Amx_January_S3_24	Coastal wetland	Ammonium ion	Nitrogen (N2)	Anaerobic	Sodium nitrite (NaNO2-)
Bacteria	KT230337.1	Planctomycetes	Candidatus Brocadiae	Candidatus Brocadiales	Candidatus Brocadiaceae	Candidatus Scalindua	Candidatus Scalindua brodae clone Amx_January_S6_58	Coastal wetland	Ammonium ion	Nitrogen (N2)	Anaerobic	Sodium nitrite (NaNO2-)
Bacteria	KT230336.1	Planctomycetes	Candidatus Brocadiae	Candidatus Brocadiales	Candidatus Brocadiaceae	Candidatus Scalindua	Candidatus Scalindua brodae clone Amx_January_S7_53	Coastal wetland	Ammonium ion	Nitrogen (N2)	Anaerobic	Sodium nitrite (NaNO2-)
Bacteria	KT230335.1	Planctomycetes	Candidatus Brocadiae	Candidatus Brocadiales	Candidatus Brocadiaceae	Candidatus Scalindua	Candidatus Scalindua brodae clone Amx_January_S6_57	Coastal wetland	Ammonium ion	Nitrogen (N2)	Anaerobic	Sodium nitrite (NaNO2-)
Bacteria	KT230334.1	Planctomycetes	Candidatus Brocadiae	Candidatus Brocadiales	Candidatus Brocadiaceae	Candidatus Scalindua	Candidatus Scalindua brodae clone Amx_January_S4_54	Coastal wetland	Ammonium ion	Nitrogen (N2)	Anaerobic	Sodium nitrite (NaNO2-)
Bacteria	KT230333.1	Planctomycetes	Candidatus Brocadiae	Candidatus Brocadiales	Candidatus Brocadiaceae	Candidatus Scalindua	Candidatus Scalindua wagneri clone Amx_January_S9_51	Coastal wetland	Ammonium ion	Nitrogen (N2)	Anaerobic	Sodium nitrite (NaNO2-)
Bacteria	KT230332.1	Planctomycetes	Candidatus Brocadiae	Candidatus Brocadiales	Candidatus Brocadiaceae	Candidatus Scalindua	Candidatus Scalindua wagneri clone Amx_January_S10_57	Coastal wetland	Ammonium ion	Nitrogen (N2)	Anaerobic	Sodium nitrite (NaNO2-)
Bacteria	KT230331.1	Planctomycetes	Candidatus Brocadiae	Candidatus Brocadiales	Candidatus Brocadiaceae	Candidatus Scalindua	Candidatus Scalindua wagneri clone Amx_August_S10_52	Coastal wetland	Ammonium ion	Nitrogen (N2)	Anaerobic	Sodium nitrite (NaNO2-)
Bacteria	KT230330.1	Planctomycetes	Candidatus Brocadiae	Candidatus Brocadiales	Candidatus Brocadiaceae	Candidatus Scalindua	Candidatus Scalindua wagneri clone Amx_January_S10_54	Coastal wetland	Ammonium ion	Nitrogen (N2)	Anaerobic	Sodium nitrite (NaNO2-)
Bacteria	KT230331.1	Planctomycetes	Candidatus Brocadiae	Candidatus Brocadiales	Candidatus Brocadiaceae	Candidatus Scalindua	Candidatus Scalindua wagneri clone Amx_August_S10_52	Coastal wetland	Ammonium ion	Nitrogen (N2)	Anaerobic	Sodium nitrite (NaNO2-)
Bacteria	KT230330.1	Planctomycetes	Candidatus Brocadiae	Candidatus Brocadiales	Candidatus Brocadiaceae	Candidatus Scalindua	Candidatus Scalindua wagneri clone Amx_January_S10_54	Coastal wetland	Ammonium ion	Nitrogen (N2)	Anaerobic	Sodium nitrite (NaNO2-)
Bacteria	KT230329.1	Planctomycetes	Candidatus Brocadiae	Candidatus Brocadiales	Candidatus Brocadiaceae	Candidatus Scalindua	Candidatus Scalindua wagneri clone Amx_January_S7_21	Coastal wetland	Ammonium ion	Nitrogen (N2)	Anaerobic	Sodium nitrite (NaNO2-)
Bacteria	KT230328.1	Planctomycetes	Candidatus Brocadiae	Candidatus Brocadiales	Candidatus Brocadiaceae	Candidatus Scalindua	Candidatus Scalindua wagneri clone Amx_January_S10_25	Coastal wetland	Ammonium ion	Nitrogen (N2)	Anaerobic	Sodium nitrite (NaNO2-)
Bacteria	KT230327.1	Planctomycetes	Candidatus Brocadiae	Candidatus Brocadiales	Candidatus Brocadiaceae	Candidatus Scalindua	Candidatus Scalindua wagneri clone Amx_August_S5_45	Coastal wetland	Ammonium ion	Nitrogen (N2)	Anaerobic	Sodium nitrite (NaNO2-)
Bacteria	KT230326.1	Planctomycetes	Candidatus Brocadiae	Candidatus Brocadiales	Candidatus Brocadiaceae	Candidatus Scalindua	Candidatus Scalindua brodae clone Amx_January_S11_43	Coastal wetland	Ammonium ion	Nitrogen (N2)	Anaerobic	Sodium nitrite (NaNO2-)
Bacteria	KT230325.1	Planctomycetes	Candidatus Brocadiae	Candidatus Brocadiales	Candidatus Brocadiaceae	Candidatus Scalindua	Candidatus Scalindua brodae clone Amx_August_S4_51	Coastal wetland	Ammonium ion	Nitrogen (N2)	Anaerobic	Sodium nitrite (NaNO2-)
Bacteria	KT230324.1	Planctomycetes	Candidatus Brocadiae	Candidatus Brocadiales	Candidatus Brocadiaceae	Candidatus Scalindua	Candidatus Scalindua brodae clone Amx_August_S8_38	Coastal wetland	Ammonium ion	Nitrogen (N2)	Anaerobic	Sodium nitrite (NaNO2-)
Bacteria	KT230323.1	Planctomycetes	Candidatus Brocadiae	Candidatus Brocadiales	Candidatus Brocadiaceae	Candidatus Scalindua	Candidatus Scalindua brodae clone Amx_August_S8_48	Coastal wetland	Ammonium ion	Nitrogen (N2)	Anaerobic	Sodium nitrite (NaNO2-)
Bacteria	KT230322.1	Planctomycetes	Candidatus Brocadiae	Candidatus Brocadiales	Candidatus Brocadiaceae	Candidatus Scalindua	Candidatus Scalindua brodae clone Amx_August_S5_47	Coastal wetland	Ammonium ion	Nitrogen (N2)	Anaerobic	Sodium nitrite (NaNO2-)
Bacteria	KT230321.1	Planctomycetes	Candidatus Brocadiae	Candidatus Brocadiales	Candidatus Brocadiaceae	Candidatus Scalindua	Candidatus Scalindua brodae clone Amx_August_S7_35	Coastal wetland	Ammonium ion	Nitrogen (N2)	Anaerobic	Sodium nitrite (NaNO2-)
Bacteria	KT230320.1	Planctomycetes	Candidatus Brocadiae	Candidatus Brocadiales	Candidatus Brocadiaceae	Candidatus Scalindua	Candidatus Scalindua brodae clone Amx_August_S8_10	Coastal wetland	Ammonium ion	Nitrogen (N2)	Anaerobic	Sodium nitrite (NaNO2-)
Bacteria	KT230319.1	Planctomycetes	Candidatus Brocadiae	Candidatus Brocadiales	Candidatus Brocadiaceae	Candidatus Scalindua	Candidatus Scalindua brodae clone Amx_January_S1_52	Coastal wetland	Ammonium ion	Nitrogen (N2)	Anaerobic	Sodium nitrite (NaNO2-)
Bacteria	KT230318.1	Planctomycetes	Candidatus Brocadiae	Candidatus Brocadiales	Candidatus Brocadiaceae	Candidatus Scalindua	Candidatus Scalindua brodae clone Amx_January_S9_4	Coastal wetland	Ammonium ion	Nitrogen (N2)	Anaerobic	Sodium nitrite (NaNO2-)
Bacteria	KT230317.1	Planctomycetes	Candidatus Brocadiae	Candidatus Brocadiales	Candidatus Brocadiaceae	Candidatus Scalindua	Candidatus Scalindua brodae clone Amx_January_S7_45	Coastal wetland	Ammonium ion	Nitrogen (N2)	Anaerobic	Sodium nitrite (NaNO2-)
Bacteria	KT230316.1	Planctomycetes	Candidatus Brocadiae	Candidatus Brocadiales	Candidatus Brocadiaceae	Candidatus Scalindua	Candidatus Scalindua brodae clone Amx_January_S8_56	Coastal wetland	Ammonium ion	Nitrogen (N2)	Anaerobic	Sodium nitrite (NaNO2-)
Bacteria	KT230315.1	Planctomycetes	Candidatus Brocadiae	Candidatus Brocadiales	Candidatus Brocadiaceae	Candidatus Scalindua	Candidatus Scalindua brodae clone Amx_January_S4_39	Coastal wetland	Ammonium ion	Nitrogen (N2)	Anaerobic	Sodium nitrite (NaNO2-)
Bacteria	KT230314.1	Planctomycetes	Candidatus Brocadiae	Candidatus Brocadiales	Candidatus Brocadiaceae	Candidatus Scalindua	Candidatus Scalindua brodae clone Amx_January_S4_14	Coastal wetland	Ammonium ion	Nitrogen (N2)	Anaerobic	Sodium nitrite (NaNO2-)
Bacteria	KT230313.1	Planctomycetes	Candidatus Brocadiae	Candidatus Brocadiales	Candidatus Brocadiaceae	Candidatus Scalindua	Candidatus Scalindua brodae clone Amx_August_S7_61	Coastal wetland	Ammonium ion	Nitrogen (N2)	Anaerobic	Sodium nitrite (NaNO2-)
Bacteria	KT230312.1	Planctomycetes	Candidatus Brocadiae	Candidatus Brocadiales	Candidatus Brocadiaceae	Candidatus Scalindua	Candidatus Scalindua brodae clone Amx_August_S7_24	Coastal wetland	Ammonium ion	Nitrogen (N2)	Anaerobic	Sodium nitrite (NaNO2-)
Bacteria	KT230311.1	Planctomycetes	Candidatus Brocadiae	Candidatus Brocadiales	Candidatus Brocadiaceae	Candidatus Scalindua	Candidatus Scalindua brodae clone Amx_January_S4_59	Coastal wetland	Ammonium ion	Nitrogen (N2)	Anaerobic	Sodium nitrite (NaNO2-)
Bacteria	KT230310.1	Planctomycetes	Candidatus Brocadiae	Candidatus Brocadiales	Candidatus Brocadiaceae	Candidatus Scalindua	Candidatus Scalindua brodae clone Amx_August_S11_39	Coastal wetland	Ammonium ion	Nitrogen (N2)	Anaerobic	Sodium nitrite (NaNO2-)
Bacteria	KT230309.1	Planctomycetes	Candidatus Brocadiae	Candidatus Brocadiales	Candidatus Brocadiaceae	Candidatus Scalindua	Candidatus Scalindua brodae clone Amx_August_S4_18	Coastal wetland	Ammonium ion	Nitrogen (N2)	Anaerobic	Sodium nitrite (NaNO2-)
Bacteria	KT230308.1	Planctomycetes	Candidatus Brocadiae	Candidatus Brocadiales	Candidatus Brocadiaceae	Candidatus Scalindua	Candidatus Scalindua brodae clone Amx_January_S7_9	Coastal wetland	Ammonium ion	Nitrogen (N2)	Anaerobic	Sodium nitrite (NaNO2-)
Bacteria	KT230307.1	Planctomycetes	Candidatus Brocadiae	Candidatus Brocadiales	Candidatus Brocadiaceae	Candidatus Scalindua	Candidatus Scalindua brodae clone Amx_January_S5_11	Coastal wetland	Ammonium ion	Nitrogen (N2)	Anaerobic	Sodium nitrite (NaNO2-)
Bacteria	KT230306.1	Planctomycetes	Candidatus Brocadiae	Candidatus Brocadiales	Candidatus Brocadiaceae	Candidatus Scalindua	Candidatus Scalindua brodae clone Amx_January_S7_42	Coastal wetland	Ammonium ion	Nitrogen (N2)	Anaerobic	Sodium nitrite (NaNO2-)
Bacteria	KT230305.1	Planctomycetes	Candidatus Brocadiae	Candidatus Brocadiales	Candidatus Brocadiaceae	Candidatus Scalindua	Candidatus Scalindua brodae clone Amx_August_S3_16	Coastal wetland	Ammonium ion	Nitrogen (N2)	Anaerobic	Sodium nitrite (NaNO2-)
Bacteria	KT230304.1	Planctomycetes	Candidatus Brocadiae	Candidatus Brocadiales	Candidatus Brocadiaceae	Candidatus Scalindua	Candidatus Scalindua brodae clone Amx_August_S5_52	Coastal wetland	Ammonium ion	Nitrogen (N2)	Anaerobic	Sodium nitrite (NaNO2-)
Bacteria	KT230303.1	Planctomycetes	Candidatus Brocadiae	Candidatus Brocadiales	Candidatus Brocadiaceae	Candidatus Scalindua	Candidatus Scalindua brodae clone Amx_January_S6_52	Coastal wetland	Ammonium ion	Nitrogen (N2)	Anaerobic	Sodium nitrite (NaNO2-)
Bacteria	KT230302.1	Planctomycetes	Candidatus Brocadiae	Candidatus Brocadiales	Candidatus Brocadiaceae	Candidatus Scalindua	Candidatus Scalindua brodae clone Amx_January_S7_24	Coastal wetland	Ammonium ion	Nitrogen (N2)	Anaerobic	Sodium nitrite (NaNO2-)
Bacteria	KT230301.1	Planctomycetes	Candidatus Brocadiae	Candidatus Brocadiales	Candidatus Brocadiaceae	Candidatus Scalindua	Candidatus Scalindua brodae clone Amx_January_S6_6	Coastal wetland	Ammonium ion	Nitrogen (N2)	Anaerobic	Sodium nitrite (NaNO2-)
Bacteria	KT230300.1	Planctomycetes	Candidatus Brocadiae	Candidatus Brocadiales	Candidatus Brocadiaceae	Candidatus Scalindua	Candidatus Scalindua brodae clone Amx_August_S5_20	Coastal wetland	Ammonium ion	Nitrogen (N2)	Anaerobic	Sodium nitrite (NaNO2-)
Bacteria	KT230299.1	Planctomycetes	Candidatus Brocadiae	Candidatus Brocadiales	Candidatus Brocadiaceae	Candidatus Scalindua	Candidatus Scalindua brodae clone Amx_January_S2_29	Coastal wetland	Ammonium ion	Nitrogen (N2)	Anaerobic	Sodium nitrite (NaNO2-)
Bacteria	KT230298.1	Planctomycetes	Candidatus Brocadiae	Candidatus Brocadiales	Candidatus Brocadiaceae	Candidatus Scalindua	Candidatus Scalindua brodae clone Amx_January_S11_57	Coastal wetland	Ammonium ion	Nitrogen (N2)	Anaerobic	Sodium nitrite (NaNO2-)
Bacteria	KT230297.1	Planctomycetes	Candidatus Brocadiae	Candidatus Brocadiales	Candidatus Brocadiaceae	Candidatus Scalindua	Candidatus Scalindua brodae clone Amx_August_S4_1	Coastal wetland	Ammonium ion	Nitrogen (N2)	Anaerobic	Sodium nitrite (NaNO2-)
Bacteria	KT230296.1	Planctomycetes	Candidatus Brocadiae	Candidatus Brocadiales	Candidatus Brocadiaceae	Candidatus Scalindua	Candidatus Scalindua brodae clone Amx_August_S4_9	Coastal wetland	Ammonium ion	Nitrogen (N2)	Anaerobic	Sodium nitrite (NaNO2-)
Bacteria	KT230295.1	Planctomycetes	Candidatus Brocadiae	Candidatus Brocadiales	Candidatus Brocadiaceae	Candidatus Scalindua	Candidatus Scalindua brodae clone Amx_January_S8_55	Coastal wetland	Ammonium ion	Nitrogen (N2)	Anaerobic	Sodium nitrite (NaNO2-)
Bacteria	KT230294.1	Planctomycetes	Candidatus Brocadiae	Candidatus Brocadiales	Candidatus Brocadiaceae	Candidatus Scalindua	Candidatus Scalindua brodae clone Amx_January_S5_59	Coastal wetland	Ammonium ion	Nitrogen (N2)	Anaerobic	Sodium nitrite (NaNO2-)
Bacteria	KT230293.1	Planctomycetes	Candidatus Brocadiae	Candidatus Brocadiales	Candidatus Brocadiaceae	Candidatus Scalindua	Candidatus Scalindua brodae clone Amx_August_S4_33	Coastal wetland	Ammonium ion	Nitrogen (N2)	Anaerobic	Sodium nitrite (NaNO2-)
Bacteria	KT230292.1	Planctomycetes	Candidatus Brocadiae	Candidatus Brocadiales	Candidatus Brocadiaceae	Candidatus Scalindua	Candidatus Scalindua brodae clone Amx_August_S4_41	Coastal wetland	Ammonium ion	Nitrogen (N2)	Anaerobic	Sodium nitrite (NaNO2-)
Bacteria	KT230291.1	Planctomycetes	Candidatus Brocadiae	Candidatus Brocadiales	Candidatus Brocadiaceae	Candidatus Scalindua	Candidatus Scalindua brodae clone Amx_January_S5_39	Coastal wetland	Ammonium ion	Nitrogen (N2)	Anaerobic	Sodium nitrite (NaNO2-)
Bacteria	KT230290.1	Planctomycetes	Candidatus Brocadiae	Candidatus Brocadiales	Candidatus Brocadiaceae	Candidatus Scalindua	Candidatus Scalindua brodae clone Amx_January_S5_48	Coastal wetland	Ammonium ion	Nitrogen (N2)	Anaerobic	Sodium nitrite (NaNO2-)
Bacteria	KT230289.1	Planctomycetes	Candidatus Brocadiae	Candidatus Brocadiales	Candidatus Brocadiaceae	Candidatus Scalindua	Candidatus Scalindua brodae clone Amx_January_S6_46	Coastal wetland	Ammonium ion	Nitrogen (N2)	Anaerobic	Sodium nitrite (NaNO2-)
Bacteria	KT230288.1	Planctomycetes	Candidatus Brocadiae	Candidatus Brocadiales	Candidatus Brocadiaceae	Candidatus Scalindua	Candidatus Scalindua brodae clone Amx_January_S6_48	Coastal wetland	Ammonium ion	Nitrogen (N2)	Anaerobic	Sodium nitrite (NaNO2-)
Bacteria	KT230287.1	Planctomycetes	Candidatus Brocadiae	Candidatus Brocadiales	Candidatus Brocadiaceae	Candidatus Scalindua	Candidatus Scalindua brodae clone Amx_January_S6_19	Coastal wetland	Ammonium ion	Nitrogen (N2)	Anaerobic	Sodium nitrite (NaNO2-)
Bacteria	KT230286.1	Planctomycetes	Candidatus Brocadiae	Candidatus Brocadiales	Candidatus Brocadiaceae	Candidatus Scalindua	Candidatus Scalindua brodae clone Amx_August_S5_30	Coastal wetland	Ammonium ion	Nitrogen (N2)	Anaerobic	Sodium nitrite (NaNO2-)
Bacteria	KT230285.1	Planctomycetes	Candidatus Brocadiae	Candidatus Brocadiales	Candidatus Brocadiaceae	Candidatus Scalindua	Candidatus Scalindua brodae clone Amx_August_S5_24	Coastal wetland	Ammonium ion	Nitrogen (N2)	Anaerobic	Sodium nitrite (NaNO2-)
Bacteria	KT230284.1	Planctomycetes	Candidatus Brocadiae	Candidatus Brocadiales	Candidatus Brocadiaceae	Candidatus Scalindua	Candidatus Scalindua brodae clone Amx_August_S6_18	Coastal wetland	Ammonium ion	Nitrogen (N2)	Anaerobic	Sodium nitrite (NaNO2-)
Bacteria	KT230283.1	Planctomycetes	Candidatus Brocadiae	Candidatus Brocadiales	Candidatus Brocadiaceae	Candidatus Scalindua	Candidatus Scalindua brodae clone Amx_August_S7_38	Coastal wetland	Ammonium ion	Nitrogen (N2)	Anaerobic	Sodium nitrite (NaNO2-)
Bacteria	KT230282.1	Planctomycetes	Candidatus Brocadiae	Candidatus Brocadiales	Candidatus Brocadiaceae	Candidatus Scalindua	Candidatus Scalindua brodae clone Amx_August_S4_10	Coastal wetland	Ammonium ion	Nitrogen (N2)	Anaerobic	Sodium nitrite (NaNO2-)
Bacteria	KT230281.1	Planctomycetes	Candidatus Brocadiae	Candidatus Brocadiales	Candidatus Brocadiaceae	Candidatus Scalindua	Candidatus Scalindua brodae clone Amx_August_S6_43	Coastal wetland	Ammonium ion	Nitrogen (N2)	Anaerobic	Sodium nitrite (NaNO2-)
Bacteria	KT230280.1	Planctomycetes	Candidatus Brocadiae	Candidatus Brocadiales	Candidatus Brocadiaceae	Candidatus Scalindua	Candidatus Scalindua brodae clone Amx_August_S7_1	Coastal wetland	Ammonium ion	Nitrogen (N2)	Anaerobic	Sodium nitrite (NaNO2-)
Bacteria	KT230279.1	Planctomycetes	Candidatus Brocadiae	Candidatus Brocadiales	Candidatus Brocadiaceae	Candidatus Scalindua	Candidatus Scalindua brodae clone Amx_August_S7_43	Coastal wetland	Ammonium ion	Nitrogen (N2)	Anaerobic	Sodium nitrite (NaNO2-)
Bacteria	KT230278.1	Planctomycetes	Candidatus Brocadiae	Candidatus Brocadiales	Candidatus Brocadiaceae	Candidatus Scalindua	Candidatus Scalindua brodae clone Amx_August_S6_31	Coastal wetland	Ammonium ion	Nitrogen (N2)	Anaerobic	Sodium nitrite (NaNO2-)
Bacteria	KT230277.1	Planctomycetes	Candidatus Brocadiae	Candidatus Brocadiales	Candidatus Brocadiaceae	Candidatus Scalindua	Candidatus Scalindua brodae clone Amx_August_S6_13	Coastal wetland	Ammonium ion	Nitrogen (N2)	Anaerobic	Sodium nitrite (NaNO2-)
Bacteria	KT230276.1	Planctomycetes	Candidatus Brocadiae	Candidatus Brocadiales	Candidatus Brocadiaceae	Candidatus Scalindua	Candidatus Scalindua brodae clone Amx_August_S5_38	Coastal wetland	Ammonium ion	Nitrogen (N2)	Anaerobic	Sodium nitrite (NaNO2-)
Bacteria	KT230275.1	Planctomycetes	Candidatus Brocadiae	Candidatus Brocadiales	Candidatus Brocadiaceae	Candidatus Scalindua	Candidatus Scalindua brodae clone Amx_January_S5_12	Coastal wetland	Ammonium ion	Nitrogen (N2)	Anaerobic	Sodium nitrite (NaNO2-)
Bacteria	KT230274.1	Planctomycetes	Candidatus Brocadiae	Candidatus Brocadiales	Candidatus Brocadiaceae	Candidatus Scalindua	Candidatus Scalindua brodae clone Amx_August_S6_42	Coastal wetland	Ammonium ion	Nitrogen (N2)	Anaerobic	Sodium nitrite (NaNO2-)
Bacteria	KT230273.1	Planctomycetes	Candidatus Brocadiae	Candidatus Brocadiales	Candidatus Brocadiaceae	Candidatus Scalindua	Candidatus Scalindua brodae clone Amx_August_S6_36	Coastal wetland	Ammonium ion	Nitrogen (N2)	Anaerobic	Sodium nitrite (NaNO2-)
Bacteria	KT230272.1	Planctomycetes	Candidatus Brocadiae	Candidatus Brocadiales	Candidatus Brocadiaceae	Candidatus Scalindua	Candidatus Scalindua brodae clone Amx_January_S5_31	Coastal wetland	Ammonium ion	Nitrogen (N2)	Anaerobic	Sodium nitrite (NaNO2-)
Bacteria	KT230271.1	Planctomycetes	Candidatus Brocadiae	Candidatus Brocadiales	Candidatus Brocadiaceae	Candidatus Scalindua	Candidatus Scalindua brodae clone Amx_August_S6_34	Coastal wetland	Ammonium ion	Nitrogen (N2)	Anaerobic	Sodium nitrite (NaNO2-)
Bacteria	KT230270.1	Planctomycetes	Candidatus Brocadiae	Candidatus Brocadiales	Candidatus Brocadiaceae	Candidatus Scalindua	Candidatus Scalindua brodae clone Amx_August_S7_33	Coastal wetland	Ammonium ion	Nitrogen (N2)	Anaerobic	Sodium nitrite (NaNO2-)
Bacteria	KT230269.1	Planctomycetes	Candidatus Brocadiae	Candidatus Brocadiales	Candidatus Brocadiaceae	Candidatus Scalindua	Candidatus Scalindua brodae clone Amx_August_S6_47	Coastal wetland	Ammonium ion	Nitrogen (N2)	Anaerobic	Sodium nitrite (NaNO2-)
Bacteria	KT230268.1	Planctomycetes	Candidatus Brocadiae	Candidatus Brocadiales	Candidatus Brocadiaceae	Candidatus Scalindua	Candidatus Scalindua brodae clone Amx_August_S7_50	Coastal wetland	Ammonium ion	Nitrogen (N2)	Anaerobic	Sodium nitrite (NaNO2-)
Bacteria	KT230267.1	Planctomycetes	Candidatus Brocadiae	Candidatus Brocadiales	Candidatus Brocadiaceae	Candidatus Scalindua	Candidatus Scalindua brodae clone Amx_January_S7_13	Coastal wetland	Ammonium ion	Nitrogen (N2)	Anaerobic	Sodium nitrite (NaNO2-)
Bacteria	KT230266.1	Planctomycetes	Candidatus Brocadiae	Candidatus Brocadiales	Candidatus Brocadiaceae	Candidatus Scalindua	Candidatus Scalindua brodae clone Amx_January_S5_6	Coastal wetland	Ammonium ion	Nitrogen (N2)	Anaerobic	Sodium nitrite (NaNO2-)
Bacteria	KT230265.1	Planctomycetes	Candidatus Brocadiae	Candidatus Brocadiales	Candidatus Brocadiaceae	Candidatus Scalindua	Candidatus Scalindua brodae clone Amx_August_S7_40	Coastal wetland	Ammonium ion	Nitrogen (N2)	Anaerobic	Sodium nitrite (NaNO2-)
Bacteria	KT230264.1	Planctomycetes	Candidatus Brocadiae	Candidatus Brocadiales	Candidatus Brocadiaceae	Candidatus Scalindua	Candidatus Scalindua brodae clone Amx_August_S7_5	Coastal wetland	Ammonium ion	Nitrogen (N2)	Anaerobic	Sodium nitrite (NaNO2-)
Bacteria	KT230263.1	Planctomycetes	Candidatus Brocadiae	Candidatus Brocadiales	Candidatus Brocadiaceae	Candidatus Scalindua	Candidatus Scalindua brodae clone Amx_August_S6_14	Coastal wetland	Ammonium ion	Nitrogen (N2)	Anaerobic	Sodium nitrite (NaNO2-)
Bacteria	KT230262.1	Planctomycetes	Candidatus Brocadiae	Candidatus Brocadiales	Candidatus Brocadiaceae	Candidatus Scalindua	Candidatus Scalindua brodae clone Amx_August_S7_31	Coastal wetland	Ammonium ion	Nitrogen (N2)	Anaerobic	Sodium nitrite (NaNO2-)
Bacteria	KT230261.1	Planctomycetes	Candidatus Brocadiae	Candidatus Brocadiales	Candidatus Brocadiaceae	Candidatus Scalindua	Candidatus Scalindua brodae clone Amx_August_S7_49	Coastal wetland	Ammonium ion	Nitrogen (N2)	Anaerobic	Sodium nitrite (NaNO2-)
Bacteria	KT230260.1	Planctomycetes	Candidatus Brocadiae	Candidatus Brocadiales	Candidatus Brocadiaceae	Candidatus Scalindua	Candidatus Scalindua brodae clone Amx_January_S7_16	Coastal wetland	Ammonium ion	Nitrogen (N2)	Anaerobic	Sodium nitrite (NaNO2-)
Bacteria	KT230259.1	Planctomycetes	Candidatus Brocadiae	Candidatus Brocadiales	Candidatus Brocadiaceae	Candidatus Scalindua	Candidatus Scalindua brodae clone Amx_January_S5_24	Coastal wetland	Ammonium ion	Nitrogen (N2)	Anaerobic	Sodium nitrite (NaNO2-)
Bacteria	KT230258.1	Planctomycetes	Candidatus Brocadiae	Candidatus Brocadiales	Candidatus Brocadiaceae	Candidatus Scalindua	Candidatus Scalindua brodae clone Amx_January_S7_8	Coastal wetland	Ammonium ion	Nitrogen (N2)	Anaerobic	Sodium nitrite (NaNO2-)
[truncated: 2,691 more rows]

## Sheet: Bacterial_DNRA
Organism	Accesion Number	Phylum	Class	Order	Family	Genus	Microorganism	Isolation source	Electron donor/Energy Source	Final product	Respiration/Fermentative Growth	Electron acceptor
[truncated: 176 more rows]

[truncated: 3 more sheets: Fungal_DNRA, Bacteria_n_DAMO, Archaea_n_DAMO]
